# Supplementary material for: Shifts in the Human Gut Microbiota Structure Caused by Quadruple Helicobacter pylori Eradication Therapy
Source: Front Microbiol. 2019 Aug 27;10:1902. doi: 10.3389/fmicb.2019.01902 (PMC6718723; doi:10.3389/fmicb.2019.01902)
Supplement: Supplementary file 1 [file Table_1.xlsx]

## Sheet: Table S1
Summary data about the samples and patients.
Sample_ID	Patient_ID	Gender	Age	Time point number*	N reads	N reads after QC	% of reads mapped to human genome	Shannon index	Archaea	Bacteria	Eukaryota	Viruses
1HP	HP001	M	32	1	29466299	28009463	0.6	2.64915778702311	0.01578	95.84997	0	4.13425
2HP	HP001	M	32	2	30742280	29341851	0.71	2.1891917484182	0.0314	99.94481	0.02379	0
5HP	HP003	F	31	1	32086583	30497045	0.32	2.31580026104699	10.14329	89.82368	0	0.03303
6HP	HP003	F	31	2	42706913	40959900	0.62	2.54698275389706	0.00885	98.29303	0.00058	1.69753
8HP	HP004	F	53	1	26487283	24913705	2.27	2.05711543982948	0.02304	99.92547	0	0.0515
9HP	HP004	F	53	2	20588114	19380940	0.86	2.11912697761975	0	99.7373	0	0.2627
105HP	HP006	F	37	2	28633350	26755433	0.22	2.43917636209868	0	99.97447	0	0.02553
11HP	HP006	F	37	1	32042624	30492927	0.32	2.17496166339767	0	100	0	0
15HP	HP007	M	42	1	38957839	36815943	1	2.42946092704711	0.00388	99.98672	0	0.00941
16HP	HP007	M	42	2	36212439	34332944	0.26	2.60773716266475	0	100	0	0
21HP	HP009	M	31	1	32813046	31341496	0.13	2.55456783463185	0	96.90573	0	3.09427
22HP	HP009	M	31	2	49168903	47015960	0.34	2.74027921481061	0	99.74137	0.00058	0.25805
23HP	HP010	F	63	1	32471321	30983788	0.2	2.74216782773576	0.16707	76.52707	0	23.30586
24HP	HP010	F	63	2	37796209	36033388	0.3	2.27610059334129	0	99.72892	0	0.27108
26HP	HP011	M	32	1	30316727	28803150	1.21	2.7208601177394	0.13712	99.78454	0	0.07835
27HP	HP011	M	32	2	42666154	41153855	0.26	2.03475762562683	0	100	0	0
31HP	HP012	F	50	1	34591877	33376777	0.17	1.45580564677888	0	100	0	0
53HP	HP012	F	50	2	16447318	15456848	0.13	1.36339863874555	0	100	0	0
32HP	HP013	M	43	1	45035034	43395287	0.16	1.62764166011611	0	99.61527	0	0.38473
33HP	HP013	M	43	2	35100933	33726369	0.17	1.25672541094884	0	100	0	0
34HP	HP014	M	32	1	43032940	41048024	0.21	2.60145235640083	0	99.24497	0	0.75503
35HP	HP014	M	32	2	16754337	15309507	0.99	1.56542402376156	0	99.97118	0	0.02882
39HP	HP016	M	52	1	33786695	31932265	1.37	3.02564676286654	0.45314	98.84097	0	0.70589
40HP	HP016	M	52	2	30497080	29141534	1.15	2.44814133849214	0.44213	99.48477	0	0.0731
41HP	HP017	F	67	1	40434718	38915110	0.18	1.64705201120622	0	99.97328	0	0.02672
42HP	HP017	F	67	2	44367444	42953977	0.21	2.14938667250532	0	48.71644	0	51.28356
48HP	HP018	M	57	1	16781725	15203308	0.42	2.46077789726601	0	99.95854	0	0.04146
49HP	HP018	M	57	2	23962178	22135509	0.41	2.83978570417608	0.06443	99.92858	0	0.00699
50HP	HP019	M	56	2	10132324	9265654	1.59	1.13720106876074	0	37.9192	0.03279	62.04801
51HP	HP019	M	56	1	31701478	29913780	0.63	2.58289445272511	1.26014	98.73986	0	0
55HP	HP020	F	27	1	15678714	14425392	0.5	3.0212765168444	0	99.90961	0	0.09039
56HP	HP020	F	27	2	13980850	12893298	0.43	2.60805053647581	0	100	0	0
57HP	HP021	F	59	1	23176651	21515510	0.24	1.16322972795404	0.01518	99.98482	0	0
58HP	HP021	F	59	2	49014002	46337340	0.54	1.66220575873618	0	98.90051	0.01071	1.08879
59HP	HP022	F	60	1	18612323	17147733	1.15	2.52952995085155	0.38946	91.27997	0	8.33058
60HP	HP022	F	60	2	12312385	10472420	6.37	2.76367729351107	0.07752	58.19271	0	41.72977
61HP	HP023	F	31	1	17953971	16468662	0.3	2.58544450103677	0	100	0	0
62HP	HP023	F	31	2	14811790	13498436	0.54	1.93830095647487	0	95.57609	0	4.42391
63HP	HP024	M	50	1	38235689	36286423	0.13	1.81886850212503	0.07444	99.92556	0	0
64HP	HP024	M	50	2	13953647	12662718	0.41	1.88701917455158	0	98.73056	0	1.26944
67HP	HP025	F	42	1	21325956	19264533	0.48	3.10443311656578	0.17909	99.82091	0	0
68HP	HP025	F	42	2	23542173	21669585	0.13	2.16694401994492	0	99.98975	0	0.01025
69HP	HP026	F	33	1	29777611	27434211	0.16	3.21100190133159	0.20479	99.79521	0	0
70HP	HP026	F	33	2	24179648	22119193	0.83	2.29565290144846	0.00716	98.69093	0	1.30191
71HP	HP027	M	69	1	18951695	17191801	0.13	1.59070584774617	0.60662	97.37118	0	2.02221
72HP	HP027	M	69	2	21412359	18898743	0.27	1.60068489288991	1.5094	97.64594	0	0.84467
73HP	HP028	M	54	1	33673891	31374016	0.25	2.90087495716921	0	100	0	0
74HP	HP028	M	54	2	31820390	29769478	0.21	2.75092854812908	0	100	0	0
77HP	HP030	M	49	1	28596737	26353981	0.79	2.31142248347118	1.08322	98.86191	0.00922	0.04564
78HP	HP030	M	49	2	34036537	31675081	0.64	1.12160862215474	0.01092	99.96889	0	0.0202
79HP	HP031	M	37	1	28701211	26544860	0.62	2.35059391555175	0	99.79189	0	0.20811
80HP	HP031	M	37	2	45516022	42603526	0.37	2.52026394412014	0.00604	99.97897	0.0064	0.0086
83HP	HP033	M	30	1	20047869	18533834	0.31	2.50157939422585	0.50942	99.462	0	0.02858
84HP	HP033	M	30	2	38181099	36416417	0.1	1.90253654753709	0.02663	99.67362	0	0.29975
85HP	HP034	F	50	1	43235873	40959430	0.27	2.13086354872321	0	98.57427	0.0035	1.42223
86HP	HP034	F	50	2	39630722	37450526	0.32	2.32817358796107	0	99.39755	0	0.60245
89HP	HP036	M	59	1	24415726	22951118	0.26	2.36788151912675	0	99.94635	0	0.05365
90HP	HP036	M	59	2	36221796	34226418	0.36	2.34108859833748	0	99.95364	0	0.04636
95HP	HP039	M	38	1	36401484	34030705	0.14	2.99948062587569	0.00728	99.96157	0	0.03114
96HP	HP039	M	38	2	37759985	35759825	0.2	2.70464665578567	0	100	0	0
97HP	HP041	F	61	1	33380594	31615420	0.22	2.42315330225806	0	100	0	0
98HP	HP041	F	61	2	26482182	24758733	0.16	2.21179513340148	0	100	0	0
101HP	HP043	M	65	1	28127102	25704278	1.96	2.51246196784686	0.43388	99.15105	0	0.41507
102HP	HP043	M	65	2	28381877	24783528	6.29	2.88398017307443	1.43698	96.73564	0	1.82738
106HP	HP044	M	36	1	25790417	22793767	0.47	1.47415245627444	0.2575	99.7425	0	0
107HP	HP044	M	36	2	22188806	19271800	0.55	2.29061585061441	0.26136	99.7209	0	0.01774
108HP	HP045	F	63	1	20544907	17917235	1.98	3.01212679699179	0.40295	99.57094	0	0.02611
109HP	HP045	F	63	2	26717104	24954868	0.39	3.04396555524717	0	100	0	0
130HP	HP056	M	54	1	52146279	48655516	0.1	2.88524123666493	0	99.99282	0	0.00718
131HP	HP056	M	54	2	37344696	34817100	0.39	2.13304851270114	0	99.99019	0	0.00981
134HP	HP058	F	33	1	24735603	20817810	0.44	3.08047083793762	1.46704	98.47952	0	0.05344
135HP	HP058	F	33	2	14002322	11830447	0.21	2.35811517436855	0.12415	98.20768	0	1.66818
136HP	HP059	F	47	1	43948575	37691379	0.16	2.68577960544228	0	99.98916	0	0.01084
137HP	HP059	F	47	2	19232252	16391221	0.21	2.50578878831867	0.79672	70.0341	0	29.16918
159HP	HP062	M	74	1	41696060	36148602	6.67	2.85574437589131	1.80787	98.18791	0	0.00422
160HP	HP062	M	74	2	21954465	10201679	50.13	1.06213965756811	0	99.88912	0	0.11088
163HP	HP063	F	63	1	36313148	33336629	0.53	2.96682892222848	0.79821	98.4085	0	0.79329
164HP	HP063	F	63	2	26015301	23998147	1.31	1.82349535695412	0	99.96886	0.03114	0
167HP	HP064	M	45	1	41238310	38250856	1.03	2.47605799084839	0	99.72321	0.00452	0.27227
168HP	HP064	M	45	2	46894406	43806380	0.94	2.08606182304024	0	99.43181	0	0.56819
* 1 – before eradication, 2 – after eradication.

## Sheet: Table S2
Relative abundance of microbial genera in the metagenomes of case group (the percentage of overall microbial abundance)
Sample_ID	1HP	2HP	5HP	6HP	8HP	9HP	105HP	11HP	15HP	16HP	21HP	22HP	23HP	24HP	26HP	27HP	31HP	53HP	32HP	33HP	34HP	35HP	39HP	40HP	41HP	42HP	48HP	49HP	50HP	51HP	55HP	56HP	57HP	58HP	59HP	60HP	61HP	62HP	63HP	64HP	67HP	68HP	69HP	70HP	71HP	72HP	73HP	74HP	77HP
Patient_ID	HP001	HP001	HP003	HP003	HP004	HP004	HP006	HP006	HP007	HP007	HP009	HP009	HP010	HP010	HP011	HP011	HP012	HP012	HP013	HP013	HP014	HP014	HP016	HP016	HP017	HP017	HP018	HP018	HP019	HP019	HP020	HP020	HP021	HP021	HP022	HP022	HP023	HP023	HP024	HP024	HP025	HP025	HP026	HP026	HP027	HP027	HP028	HP028	HP030
Akkermansia	0	0	0.02892	0	0	0	0	0	6.26271	0	0	0	0.01947	0	0.87471	0	0.34306	0	0.29222	0	2.83874	0	3.40003	0	0	0	0.18506	0	0	3.81504	0.53499	0	0.07976	0	0.00706	0	0	0	0	0	0.12482	0	0	0	0.35855	0.01134	0	0	0.20769
Alistipes	0.65781	1.62948	1.84031	1.24316	0.75623	3.6747	1.97552	0.41841	2.5098	1.9266	2.66403	1.36258	6.31243	3.54579	3.78754	5.73291	3.83349	4.15195	2.87113	2.02335	7.89364	0.17008	1.52265	1.92782	0.06028	0.35331	1.00466	3.75241	0	0.47914	8.79413	13.8232	0.0412	0	2.17687	3.72198	2.01854	0	0.07999	0.12114	2.2232	1.09649	16.7283	5.38359	0.08278	0	8.69533	7.80204	0.69371
Anaerostipes	0.79955	0.25529	0.19091	0.01149	0	0	0.0058	0.02985	0	0	0.00327	0	0.00578	0	0.01732	0.03027	0.00325	0	0.00048	0.03841	0.01442	0.72239	0.04649	0.07048	0.00191	0.5375	0	0.01185	0	3.15975	0.05474	0.18052	0.04485	0	0	0.00658	0.01914	0	0.01647	0	0.40035	0.05173	0.03435	0	0.04823	0	0.21065	0.01544	0.09246
Bacteroidales_noname	0	0	0.00959	0	0.03325	0	0	0	0	0	0.05145	0.03989	0.14416	0	0.14551	0	0.05363	0.01282	0.04482	0	0.31615	0	0	0	0	0	0.43079	1.40561	0	0.00154	0.22936	0	0.01768	0	0	0	0	0	0.03816	0	0.35688	0.03382	0.25147	0	0	0	0.52698	0.78219	0
Bacteroides	1.30259	3.27747	2.08014	32.756	19.8278	60.2305	51.4433	20.8279	3.18247	31.4806	6.36527	17.1574	40.6964	61.0498	10.0153	39.3113	86.7726	84.684	10.9092	7.59087	18.7382	13.6606	7.05206	2.92145	0.27835	3.29225	18.3606	21.5733	0.05787	0.92871	14.1971	25.8476	1.5745	5.7616	14.6393	17.7082	16.3697	10.5704	0.19659	2.35207	11.2887	10.2612	34.7262	56.2189	1.60559	0.43644	9.89393	43.5314	5.37051
Barnesiella	0.03358	0	0.14035	0.38278	0.03086	0	4.08454	0	0.61947	0.2518	0.26997	0	0.67272	0.46633	0.03996	0	0.68259	1.07648	0.58131	0.00042	5.04314	0	0	0	0.08173	0	0	0	0	0.15393	1.51325	2.53415	0.02283	0	0.49665	1.48997	0	0	0.08847	0.11873	3.50446	0.27017	2.53382	2.01131	0.07373	0.27805	0.4397	0.4005	0
Bifidobacterium	1.43488	0.00199	3.78309	0.00233	0.00798	0	0	0.54987	1.48107	0	0	0.45668	0.2026	0	0.79171	0	0.00333	0	0.08243	0	0.52758	3.55928	0.29555	0	0	0	0.06784	0.13145	0	4.59329	2.13224	0	0.67086	0.15666	0.56388	0	0	0	0.22729	0.01851	0	0	1.03396	0	0.19965	0	0	0	1.23224
Blautia	3.30539	4.7987	6.461	24.5905	2.73019	2.39401	10.8704	3.40546	2.49119	1.44744	3.07012	21.6652	0.97747	10.6502	1.11264	0.51228	0.79835	2.18296	0.19355	0.4505	2.61193	2.78276	2.92534	2.2722	1.47738	15.5616	6.02875	11.0817	0.04007	10.0502	1.74474	2.53071	0.7844	0.443	1.55406	10.9274	2.54568	10.7904	1.04636	2.26061	4.41	1.7557	2.68578	13.8056	2.74719	2.29567	2.39404	1.16734	1.68385
Butyrivibrio	0.0715	0.05023	0.03306	0.03746	48.7967	0	0	0	3.80367	0	0	0	0	0	0	0	0	0	0	0	0	0	0	0	0.00598	0	0	3.20649	0.00824	0.01892	0	0	0.38039	0	0	0	0	0	0.01858	3.61266	0.04029	0.00514	0.01199	0.00975	15.2151	19.8185	0.01981	0	0.09979
C2likevirus	2.16803	0	0.03303	0.0055	0.04249	0.14255	0	0	0.00941	0	0.75197	0.01813	23.1002	0.27108	0.03949	0	0	0	0.00723	0	0.75503	0.0173	0.70589	0.0731	0.02672	0.27855	0.01354	0.00699	0	0	0.09039	0	0	0	0.0203	23.2729	0	0	0	1.26944	0	0.01025	0	0.0102	0.50974	0	0	0	0
Catenibacterium	0	0	0	0	0.26945	0	0	0	0.92378	0	0	0	0	0	0	0	0	0	0.10867	0.14803	0	0	0	0	0	0	0	0	0	0	0.7729	0	0	0	0	0	0	0	0.43452	0.5101	0.84927	0.52907	0	0.04145	0.10971	0.18225	0	0	0
Clostridiales_noname	0	0	0	0.0616	0	0	0.17947	0	0.02473	0	0	0.0026	0	0	0	0	0.00072	0.00282	0	0	0	0.00439	2.86523	1.44205	0	0.06508	0	0	0	0	0	0	0	0	0	0	0	0	0	0	1.22224	0.00271	0	0	0	0	0	0	0.01636
Clostridium	0.94266	0.15223	0.36832	0.16302	0.01711	0.56279	4.74401	0.01433	0	0.15851	0.07213	0.30319	0	0.01432	0	0.13331	1.60308	0.54724	0.00304	0.00597	0.14705	2.29422	0.3893	0.07323	0.83918	2.40366	0.22803	0.14562	0.63913	0	0.03744	0.13616	0	0.17886	0.02653	1.39568	0.07252	1.24791	2.29429	0	12.7179	0.04303	2.60939	1.18275	0.1919	0	0	0.23209	4.84079
Collinsella	0.25271	0.1552	0.13524	0	0	0	0	0.04073	0.09796	0.09276	0.03904	0	0.03333	0	0.25647	0	0	0	0.01301	0	0.19665	0	0.19318	0.10859	0	0	0.35055	0.12056	0	2.19725	0.1643	0	0.13403	0	0	0	0.047	0	0.21697	0	0.08064	0.07158	2.1663	0.00325	0.13094	0.02124	0.41842	0.06197	0
Coprobacillus	0.01631	0.12358	0.01498	2.16857	0	0	0.21103	0.01597	0	0.01296	0	0.19168	0	0	0	0	0.01951	0.03983	0	0	0	0.68368	4.23069	1.06031	0	0.58867	0.03817	0.03836	0	0	0	0.0819	0	0	0	0	0	0	0	0	0	0	0	0	0	0	0	0	0
Coprococcus	2.5375	1.90858	4.6966	0.18949	1.12919	0.63496	0.05035	2.28083	33.6997	1.00519	0.56974	2.65506	5.92395	0	11.9377	0.29994	0	0	0.91297	0.55412	0.72205	0.00392	5.78911	8.17854	0.7035	0	0	0	0	2.64175	3.90433	0.80988	3.18397	0.04105	3.88754	0.60971	2.14918	0.07589	1.01245	0.71326	1.25624	0.95017	0.83823	0.05236	0.44246	0.75752	3.50986	0.48977	0.50249
Dialister	0	0	0	0	0.21548	0	0	0.62797	0	0	0	0	1.21951	0	2.55472	0.0292	0.74	0	0.07841	0	0	0	0.27012	0	0.51052	1.62853	0	0	0	0	10.2014	3.12482	4.15818	0	0	0	8.95314	0	5.49526	1.90342	0	0	0	0.0762	0	0	0	0	0
Dorea	4.67831	2.38487	0.52913	1.3755	0.28044	1.01818	0.04103	1.01027	0.95009	1.67602	0.50718	3.84844	0.24219	0	1.22311	0.19427	0.05597	0	0.11399	0.15911	0.75869	0	1.77049	0.42605	0.64378	0.14784	0.88889	0.50929	0	7.25226	1.36214	2.23204	0.53161	0.04413	0.88395	0.10338	1.2315	1.34556	0.93483	2.25673	2.50773	1.23895	1.36879	0.05386	0.89166	2.03131	0.78523	0.23798	0.53665
Enterococcus	0.04362	0.03871	0.05544	14.9228	0.00476	0	0.64143	0	0	0.08173	0.10023	0.02405	0.08184	0.10295	0	0	0	0	0	0	0.14107	0.27905	0	0.00166	0	0.14134	0	0	17.5415	0	0.1791	0	0.0198	11.9563	0.00569	0	0	0.23729	0.00296	0.36251	0	0.02466	0.01583	0	0	0	0	0	0
Erysipelotrichaceae_noname	2.11187	1.05842	0.01198	1.49964	0.5658	0.01556	0.07853	0.01448	1.88344	0.94619	1.05276	0.154	0	2.19887	0	0.09044	0.00276	0.01029	0.21596	0.11301	0.00096	0.34713	0.5663	0.427	0.03213	0.624	3.10821	2.39002	0	0	0.01744	0.07399	0	0.12941	0.04394	0.18359	0	0.37547	0.75623	2.22907	1.06535	0.13876	0.11853	0.09101	0.30222	0.47034	2.69051	0	0.17115
Escherichia	0.05542	0.11259	0.54632	0.00465	0.04282	0.15223	2.86758	0	0.08512	0.1317	0.02154	0.27546	0.7555	2.10177	0.02211	0.0036	0.03491	0.05852	0	0	0.24925	0.64768	2.3429	0.58842	9.18745	1.15177	0.11368	0.13697	17.1478	0.19208	0.20742	0.21643	0.12066	23.8943	25.1027	0	0.02136	0	0.0405	0.54076	0.17981	0.1318	0.52622	5.07145	0.03848	2.54082	0	1.06943	0.36524
Eubacterium	30.1096	45.9782	16.8927	1.02252	8.13312	9.31326	11.8821	52.7311	10.6542	16.652	1.14406	0.07116	6.95429	0	37.0144	8.54624	0.72187	0.76509	1.84091	7.20415	33.5515	65.3974	27.8196	56.7503	60.9598	0.2813	4.95691	8.57663	0.01215	4.30321	17.1088	12.5044	1.46081	0.01958	30.15	2.46501	21.3238	45.9204	15.7748	2.26274	17.3932	11.8584	11.0932	0.28821	1.95625	2.06917	11.2394	8.11714	3.4983
Faecalibacterium	15.1677	13.7563	3.47994	1.19603	2.36088	5.4028	1.04905	4.64973	2.77858	10.7407	2.96974	0.55702	2.3	0	9.6569	6.62049	0.18296	1.98094	1.84002	2.8116	5.86901	0.63875	7.86044	6.22883	7.21599	0.85613	31.9229	11.3092	0	0.24786	5.72844	6.83754	2.15943	0.00826	1.90092	6.53787	17.4127	16.4333	4.34232	5.84932	9.58711	10.6099	1.83042	0.66624	1.78498	3.29678	29.2829	17.5263	16.0133
Felixounalikevirus	0	0	0	0	0	0	0	0	0	0	0	0	0	0	0	0	0	0	0	0	0	0	0	0	0	0	0	0	60.167	0	0	0	0	0	0	0	0	0	0	0	0	0	0	0	0	0	0	0	0
Flavonifractor	0.05984	0.01701	0	0.0842	0	0	0.13138	0.02579	0	0	0.00274	0.05801	0	0	0	0.02627	0.0257	0.03469	0	0.01059	0.0155	0	0	0	0.06456	0.22145	0	0	0	0	0	0	0	0	0	0	0.00167	0.04609	0	0	0	0.00463	0.0089	0	0	0	0	0.14273	0
Haemophilus	0	0	0	0	0.00303	0	0	0.10417	0.00979	0	0.30875	0.1284	0.01621	0	0.00278	0	0	0	0	0	0.04048	0	0	0.01127	0.04193	0.05085	0.01582	0	0	0	0	0	0.18002	0	0	0	0	0	0.30687	1.27144	0	0	0	0	0.3637	0.07079	0.49474	0.34557	0
Klebsiella	0	0	0	0	0	0	0	0.03828	0	0	0	0.15526	0	0.45222	0	0	0	0	0	0	1.96516	0	0	0.0919	0.97771	0.01666	0.98258	0.04902	0	0.01949	0	0	0	40.9543	0	0	0	1.6201	0.01479	0	0	0	0	0	0	0	0	0.08893	0
Lachnospiraceae_noname	0.77792	0.946	0.13423	0.40832	0.00859	0.46874	1.96805	0.24496	0.05407	0.16221	0.12254	0.21584	0.1633	0.70379	0.18231	0.06861	0.07402	0.04083	0.90011	0.917	0.12803	1.91679	0.09086	0.092	0.80578	0.23366	0	0.03947	0	0.43923	0.06647	0.47936	0.30204	0.02645	0.46315	0.7508	0.39462	0.61316	0.13117	0.20422	0.48878	0.2239	1.64474	3.0573	0.31993	0.0136	0.42649	0.18637	0.08241
Lactobacillus	0.57733	0.20767	0	0.00582	0	0	0.09851	0.01725	0.00385	0	3.43082	0.05784	0.21756	0	0	0.00782	0	0	0	0	0.01643	0.07668	0	0	0.21742	0.46031	0.01895	0	0.1856	0.15159	1.21229	0	0	0.02296	0	0	0	0	0.7904	0	0.04315	0.07208	0.03881	0.00061	1.3491	0.13064	0.63295	0.11947	0.0533
Megamonas	0	0	0	0	0	0	0	0	0	0	0	0	0	0	0	0	0	0	7.26445	3.37364	0	0	0.00239	0	0	0	0	0	0	0	0	0	0	0	0	0	0	0	0	0	0	0	0	0	0	0	0	0	3.37954
Megasphaera	0	0	0	0	0	0	0	0	0	0	0	0	0.03592	0	0	0	0	0	0	0	0	0	0	0	0	0	0	0.06252	0	0	0	0	0	0	0	0	0	0	0.00655	0	0	0	0	0	0	0	0.01373	0.00655	0
Methanobrevibacter	0.01578	0.0314	10.1356	0.00885	0.02304	0	0	0	0.00388	0	0	0	0.16707	0	0.13712	0	0	0	0	0	0	0	0.42229	0.39925	0	0	0	0.06443	0	1.18088	0	0	0.01518	0	0.38946	0.07752	0	0	0.07444	0	0.17909	0	0.20479	0	0.59241	1.25096	0	0	1.08322
Mitsuokella	0	0	0	0	0	0	0	0	0	0	0	0	0	0	0	0	0	0	0	0	0	0	0	0	0	0	0	0	0	0	0	0	0	0	0	0	0	0	0	0	0	0	0	0	0.10304	0.12208	0	0	0.04131
Odoribacter	0.04951	0	2.25901	0.46725	0.4724	0	0.54929	0.03717	0.26162	0.2044	0.46937	0	0.69827	0.8043	1.22177	1.65654	0.1868	0.10047	0.34877	0.02831	0.47799	0	0.32513	0.01367	0.00691	0	0	0.47116	0	0.01419	0.48246	0.7806	0	0	0.56131	0.13958	0	0	0	0	1.21114	0.55041	0.60773	0	0.06989	0.17485	0.79358	0.69126	0.3935
Oscillibacter	0.21225	0.08892	0.06828	0	0.00854	0.38079	1.24403	0.28059	0.0252	0.1489	0.04323	0.0833	0.01802	0	0.02539	0.04533	0.60763	0.67695	0.05905	0.04004	0.40732	0.17852	0.09083	0.04846	0.03255	1.67693	0.36092	0.37589	0	0	0.22138	0.47555	0.02367	0	0.1137	0.69069	0.59855	0.85133	0.00492	0	0.06933	0.17065	1.64415	0.22091	0.01812	0.01917	0.15077	0.69114	0.64491
Parabacteroides	0.66334	2.62883	1.04991	12.4611	0.78242	2.15982	2.16954	1.19876	0.39505	1.63075	1.57437	0.78835	1.52091	4.08721	2.58993	0.02309	0.01075	0.00809	1.45697	0.13285	7.63158	0	1.49705	1.35129	0.15908	0.00878	0.75298	1.50113	0	0.10554	4.87332	0.0662	0.34658	0.06879	0.62238	1.57623	0.6798	0	0.03972	0.07664	5.3445	2.23354	2.26619	8.39789	0.12386	0	0.91092	3.99193	0.40321
Paraprevotella	0.19187	0	0.08618	0	0	0	0	0	0.07308	0.69794	0.06516	0.59375	1.33556	0.68616	0	0	0	0	1.02243	0.39746	0.52646	0	0.52806	0.13335	0	0	0.53277	1.11888	0	0.01114	0	0	0.16382	0.00732	0	0	0	0	0.09111	0.15289	0.23895	1.11078	0	0	0.11491	0	0	0	0
Parasutterella	0	0.27592	0.01885	0.06069	0	0	0	0	0	0	0.18122	1.06771	0	0	0	0	0	0	0.00225	0.06667	0.02308	0	0.08831	0.02214	0	0	0.20194	0.31845	0	0	0	0	0	0	0	0	0	0	0	0	0.04994	0.07456	0	0	0	0	0	0	0
Pediococcus	0	0	0	0	0	0	0	0	0	0	0	0	0	0	0	0	0	0	0	0	0	0	0	0	0.08523	0	0	0	0	0	0	0	0	0	0	0	0	0	0	0	0	0	0	0	0	0	0	0	0
Peptostreptococcaceae_noname	0.03443	0.65779	0.08496	0	0.38492	1.17249	0	0.15076	0.15065	0.01885	0.02099	0.13243	0.0291	0	0.03366	0	0.05089	0	0	0.02368	0.1501	0.82529	0	0	0.01145	0.17544	0.34614	0.17873	0	0.03589	0.11626	0.14627	0.04853	0.0463	0.05223	0	0.06504	0	0.10573	0.23521	0	0.01459	0	0.16974	0.03996	0.478	0	0.0062	0
Phascolarctobacterium	0.15993	0.35937	0	0	0	0	0	0	0	0	2.61541	0	0	0	0	0	0	0	0	0	0	0	0	0	0	0	0	0	0	0	0	0	0.01762	0	0	0	0	0	0	0	2.11337	2.29195	3.21559	0.00121	0.81016	0	1.73961	2.01104	1.98046
Prevotella	1.81896	11.3208	0.02102	0.02343	4.40938	0.26661	0	0.02641	0.42868	16.6887	37.3233	0.00357	0	0	9.45837	35.3765	0.0023	0.01233	66.2791	73.2412	0.05991	0	2.20844	0.62864	0.15263	0.00116	0.02314	0.04591	0.00573	0.11935	7.30951	2.47297	79.6395	12.3088	0.03688	0	0	0.00998	55.0477	59.577	10.3427	50.672	0.97297	0.10443	63.2993	58.7852	9.02802	0	36.4033
Pyramidobacter	0	0	0	0	0	0	0	0	0	0	0	0	0	0	0	0	0	0	0	0	0	0	0	0	0	1.60283	0	0	0	0	0	0	0	0	0	0	0	0	0	0	0	0	0	0	0	0	0	0	0
Roseburia	3.32589	4.17795	2.99005	0.02446	4.87203	3.91967	0.25205	1.12551	5.49138	2.33801	21.9282	22.5728	0.65692	0.00648	0.44978	0.54074	2.42441	3.50843	1.02487	0.41495	1.80064	0.0392	2.72048	2.30905	1.35286	0.54536	0.50483	0.58582	0.00319	0.36396	0.91004	1.20801	2.01993	0.0029	0.64538	0.97941	15.0418	0.03208	1.44989	0.98793	3.82071	0.87309	0.69114	0.55805	1.30167	1.11514	2.64108	3.95048	2.14151
Ruminococcus	2.02891	0.96223	1.50911	0.46981	1.37969	1.47362	0.45135	7.65909	1.90634	3.12696	2.48944	18.954	1.65766	0	1.07224	0.02254	0.24751	0	0.01543	0.00045	2.78178	4.12876	3.82606	3.56954	8.94124	10.4894	13.52	20.7619	0	37.6014	3.54406	0	0.96328	0	6.01358	5.59188	7.92647	0.02502	1.67646	3.14843	3.36804	1.00385	4.44063	0	0.44921	0.0678	4.02998	0.00269	3.17569
Siphoviridae_noname	1.96622	0	0	1.67256	0	0.12015	0	0	0	0	2.33232	0.23992	0.2057	0	0	0	0	0	0.3775	0	0	0	0	0	0	51.005	0	0	1.88103	0	0	0	0	1.07034	8.31028	18.4568	0	4.42391	0	0	0	0	0	1.28177	1.46593	0.84467	0	0	0
Streptococcus	3.67347	0.55061	0.19273	1.63589	0.4201	0.72763	0.15895	1.11581	0.00373	0	2.47718	4.85053	1.47334	0.00362	0.08881	0.0234	0	0.00983	0.11818	0.09192	0.63721	0.52179	0.1088	0.07318	2.54673	1.77753	0.78434	0.21118	1.95274	1.22567	0.18729	0.19187	0.10637	1.15708	0.18871	0.61962	1.88344	1.62571	4.5982	3.58118	0.14974	0.24794	0.68964	0.31684	0.00217	0	7.35936	2.87733	0.23948
Subdoligranulum	18.0255	1.38402	40.0441	0.85388	1.87245	4.32436	2.09771	0.96069	19.5141	8.22357	4.48498	0.6466	1.51005	12.5805	2.94977	0.66007	0.35452	0.03539	0.12008	0.11171	1.48336	0.27627	17.2211	8.31954	1.90257	2.40336	14.1509	9.36269	0.00618	18.1674	11.3003	22.8603	0.69887	0.06085	0.76502	2.415	1.01734	3.51845	2.34509	4.20453	2.9598	1.20354	3.17391	0.13033	2.2788	2.1658	0.95167	1.3564	14.4953
Sutterella	0.06107	0	0	0	0	0	0	0	0.02878	0	0	0	0	0	2.00353	0	0	0	0.66087	0	0	0	0	0	0	0	0	0	0	0.0347	0.64886	0	0	0	0.17641	0	0.01247	0	0	0	0	0	0.77891	0.13224	0	0.03253	0	0	0
Synergistes	0	0	0	0	0	0	0	0	0	0	0	0	0	0	0	0	0	0	0	0	0	0	0	0	0	0	0	0	0	0	0	0	0	0	0	0	0	0	0	0	0	0	0	0	0	0	0	0	0
Veillonella	0.06592	0.0833	0	0.00183	0.01671	0	0	0.13682	0.00348	0.0172	0.16586	0.13251	0.32707	0	0.00506	0.00799	0	0	0.01086	0.02648	0.01524	0.03129	0.00101	0	0.31292	0.36295	0.00742	0	0.10606	0.00139	0.00763	0	0.03155	1.40419	0.01913	0	0.05549	0	0.18769	0.13645	0	0.00409	0.00758	0.4671	0.32034	0.09195	0.39918	1.08627	0
[truncated: 31 more columns]

## Sheet: Table S3
Relative abundance of KO in the metagenomes of case group (the mass weight of overall microbial abundance)
Sample_ID	1HP	2HP	5HP	6HP	8HP	9HP	105HP	11HP	15HP	16HP	21HP	22HP	23HP	24HP	26HP	27HP	31HP	53HP	32HP	33HP	34HP	35HP	39HP	40HP	41HP	42HP	48HP	49HP	50HP	51HP	55HP	56HP	57HP	58HP	59HP	60HP	61HP	62HP	63HP	64HP	67HP	68HP	69HP	70HP	71HP	72HP	73HP	74HP	77HP
Patient_ID	HP001	HP001	HP003	HP003	HP004	HP004	HP006	HP006	HP007	HP007	HP009	HP009	HP010	HP010	HP011	HP011	HP012	HP012	HP013	HP013	HP014	HP014	HP016	HP016	HP017	HP017	HP018	HP018	HP019	HP019	HP020	HP020	HP021	HP021	HP022	HP022	HP023	HP023	HP024	HP024	HP025	HP025	HP026	HP026	HP027	HP027	HP028	HP028	HP030
K00002	5.76875e-05	5.33233e-05	4.83167e-05	1.51352e-05	0	0	0	0	3.78578e-05	0	0	6.41482e-05	0	0	0	0	0	0	0	0	2.05079e-05	0	7.48633e-05	0	0	0	0	0	0	0.000191775	0	0	0	0	0	0	0	7.86443e-05	0	0	0	0	0	0	0	0	4.88246e-05	0	0
K00003	0.000623969	0.00061884	0.000672578	0.000163676	0.000549579	0.00039272	0.000207073	0.000657756	0.000706874	0.000189894	0.000626356	0.000662834	0.000314178	7.21325e-05	0.0006546	0.000215687	0.000155693	0.000111095	0.000192237	0.000205567	0.000698392	0.000735536	0.000601407	0.000836341	0.000652303	0.000574369	0.00060352	0.000638102	0.000163472	0.00090615	0.000549326	0.000420994	0.000220049	1.66864e-05	0.00029845	0.000704559	0.000655162	0.000635679	0.000466556	0.000299164	0.00055681	0.000597399	0.000379464	0.000111401	0.000305643	0.000266038	0.000560933	0.000418598	0.000517841
K00004	0	0	0	0	0	0	0	0	0	0	6.74729e-05	7.65859e-05	0	0	0	0	0	0	0	0	0	0	0	0	1.54458e-05	2.77498e-05	0	0	0	2.51043e-05	0	0	0	0	0	0	0	0	4.46208e-05	0	0	0	0	0	0	0	4.96706e-05	0	0
K00005	0.000152164	0.000102986	6.45081e-05	0.000102394	7.7823e-05	0.000102467	3.04331e-05	6.58563e-05	5.78357e-05	3.51473e-05	9.9268e-05	0.000227869	5.1988e-05	4.8174e-05	3.92258e-05	2.07668e-05	3.42148e-05	0	0.000107157	0.000104314	8.04614e-05	7.4145e-05	0.000205624	0.00023352	0.000283684	0.000288387	0.000194759	0.000265324	0.000396903	0.000195447	9.44413e-05	9.36619e-05	5.5063e-05	0.00102937	0.000201081	0	0.000221249	0.000210554	9.05525e-05	0	0	8.76427e-05	0.000113588	9.73134e-05	0	0	9.23024e-05	6.00957e-05	0.000155032
K00007	0	0	0	0	0	0	0	0	0	0	0	0	0	0	0	0	0	0	0	0	1.20844e-05	0	0	0	7.18508e-06	0	0	0	0	0	0	0	0	0.000182524	5.69415e-05	0	0	0	0	0	0	0	0	0	0	0	0	0	0
K00008	0.000796229	0.00103268	0.000760997	0.000173933	0.00033926	0.000344499	7.97509e-05	0.000550848	0.000555742	0.000222448	0.000492259	0.00134345	0.000237474	0.000423768	0.000685588	0.000227804	7.82286e-05	7.64744e-05	0.000191739	0.000263868	0.000458433	0.000674209	0.000648737	0.000565131	0.000556078	0.000160014	0.000516504	0.000364221	4.03491e-05	0.00168056	0.000423475	0.000371414	0.000382844	0.000289282	0.000512091	0.000744044	0.00090098	0.00109813	0.000630583	0.000668167	0.000725036	0.000262945	0.000613546	0.000186357	0.000237304	0.000316	0.000870638	0.000265011	0.000308189
K00009	4.00969e-05	0	2.00321e-05	0.000123662	0	0	2.0985e-05	0	1.68048e-05	0	4.45801e-05	1.31954e-05	1.71146e-05	4.53537e-05	0	0	0	0	0.000130521	7.14013e-05	5.04376e-05	0	2.98753e-05	1.76499e-05	0.000141442	4.70552e-05	0	0	0.000576405	5.74122e-05	0	0	0	0.000351505	0.000204157	0	0	0	0	0	0	0	0	7.91027e-05	0	8.58526e-05	0	1.49531e-05	6.57493e-05
K00010	0	0	6.12149e-05	0.000212607	0	0	0	5.69137e-05	3.72033e-05	0	0	2.33136e-05	0	4.21067e-05	3.65755e-05	0	0	0	0.000170041	0.000115558	3.41442e-05	0	0	0	3.51069e-05	4.5324e-05	0	0	0	0.000131822	0	0	0	0.000659012	0	0	0	8.45856e-05	0	0	0	0	8.04138e-05	0	0	0	3.20152e-05	0	0.000104973
K00012	0.000595577	0.000466121	0.000795929	0.000916743	0.00127852	0.00158902	0.000944579	0.000531309	0.00109156	0.00337241	0.00139104	0.000964684	0.00086173	0.0015435	0.000965702	0.00182375	0.00309989	0.00149455	0.00149452	0.00126638	0.00056939	0.000711509	0.00089222	0.000424151	0.000273765	0.000614734	0.00132674	0.00108962	0.000246747	0.000612423	0.000692767	0.000842907	0.00146576	0.000454542	0.000471252	0.000940185	0.000601853	0.000488663	0.00152938	0.00181792	0.00105492	0.00199462	0.00119435	0.00141292	0.00183103	0.00194187	0.000709627	0.00062515	0.00170927
K00013	0.000610459	0.000675795	0.000581726	0.000545282	0.000763132	0.000767716	0.000760301	0.000673606	0.000586898	0.000568923	0.000681349	0.000760823	0.000718253	0.000525566	0.000604128	0.000682206	0.00055292	0.000650062	0.000807523	0.000690477	0.000697358	0.000586539	0.000588208	0.000719095	0.000505578	0.000657195	0.000827879	0.000843263	0.000121015	0.000701904	0.000675494	0.000568788	0.000733686	0.000150746	0.000464159	0.000821274	0.000632248	0.000663092	0.00062423	0.000773334	0.000778315	0.00071581	0.000683252	0.000550433	0.000784379	0.000688348	0.000722234	0.000704824	0.000676041
K00014	0.00106092	0.00112239	0.00114015	0.000796646	0.000788079	0.000780339	0.000712722	0.00115817	0.000853723	0.000873988	0.00135211	0.000786997	0.000741917	0.000827854	0.00114724	0.000867369	0.00116019	0.000981336	0.000755481	0.000800484	0.00101209	0.00130622	0.000725765	0.000948542	0.00131998	0.000622398	0.000752013	0.000747771	0.000503887	0.00183647	0.000889482	0.00084156	0.000920709	0.000911285	0.000857542	0.0008631	0.00138207	0.00125228	0.000880312	0.000677725	0.000844325	0.000890964	0.000995493	0.000909399	0.000714434	0.000642355	0.000778059	0.000748938	0.000510742
K00016	0.000525607	0.000460597	0.000579219	0.000353065	0.00117899	0.000293084	0.000130228	0.000509192	0.000728836	0.00017217	0.00085129	0.000632402	0.000311828	0.000108114	0.000531298	8.54777e-05	0.000132204	5.95939e-05	0.000737859	0.000506208	0.000668553	0.000673201	0.000671186	0.00080483	0.000752812	0.000826505	0.000374652	0.000542128	0.000646223	0.00092833	0.000562441	0.000196473	0.000174053	0.000172717	0.000310033	0.000393982	0.000638176	0.000373648	0.000497887	0.000550795	0.000682812	0.000367937	0.000267361	0.000148249	0.000538273	0.000683301	0.000459138	0.000425223	0.000729604
K00018	0.000426341	0.000520318	0.000381745	0.000312693	0.000264246	0.000235822	0.000360469	0.000471058	0.000499742	0.000279362	0.000373949	0.000399235	0.00041282	0.000417438	0.000468526	0.000402314	0.000385167	0.000411587	0.000287553	0.000220772	0.000464354	0.000683605	0.000253119	0.000296895	0.00052051	0.000375972	0.000509092	0.000619562	3.41535e-05	0.000372975	0.000417129	0.000310333	0.000260797	3.53191e-05	0.00030719	0.000434908	0.000459689	0.000425691	0.000196632	0.000221586	0.000290594	0.000277051	0.000320948	0.000356474	0	0	0.000370599	0.000367433	0.0002101
K00020	0.000384322	0.000520656	0.000227567	0.000151288	0	0	0	0	0	0	4.22946e-05	0	0	0	0.000213838	6.61481e-05	0	0	0.000200487	9.13826e-05	0.000315597	0	2.93543e-05	0.000144523	4.8943e-06	0	0	9.01462e-05	0.000152211	3.65222e-05	0.000222261	0.000104064	0	3.9194e-05	0.000209734	0	0.000205728	0.00056601	0	0	0	0	0	0	0	0	5.78561e-05	0	8.65698e-05
K00021	0	0	0.000125135	0	0	0	0	0	0	0	0	0	0	0	0	0	0	0	0	0	0	0	0	0	0	0	0	0	0	0	0	0	0	0	0	0	0	0	0	0	0	0	0	0	0	0	0	0	0
K00024	0.00029083	0.000457404	0.000353477	0.0011692	0.000876	0.00173239	0.00170108	0.000955143	0.000365271	0.00152406	0.000600217	0.000359813	0.00144707	0.00169222	0.000737684	0.00161506	0.00226557	0.00176057	0.00184503	0.00173016	0.00072245	0.000331949	0.000412554	0.000224552	9.77648e-05	0.000571842	0.000509862	0.000852709	0.000280516	7.66599e-05	0.00106327	0.00127481	0.00193411	0.000466857	0.000679194	0.000656032	0.000571263	0.000195094	0.0011173	0.00193904	0.000697586	0.00133464	0.00134845	0.0015484	0.00171409	0.00188608	0.000486	0.00128832	0.00087482
K00027	0.000672109	0.000679385	0.000704496	0.00022458	0.000700087	0.000514126	0.000221677	0.00051208	0.000734855	0.000356708	0.000608256	0.00113611	0.000346126	0.000180657	0.000707444	0.000263948	0.000134214	0.000115222	0.000161191	0.000215769	0.00132827	0.00071907	0.000904931	0.00108242	0.000714616	0.00082459	0.00102057	0.000810644	0.000447528	0.00109303	0.000490426	0.000370135	0.00029454	0.000325262	0.000391504	0.000869852	0.000728021	0.000892655	0.000531828	0.000410272	0.000737531	0.000367451	0.000390433	0.000181652	0.000467385	0.00069439	0.000714033	0.000350227	0.000747845
K00029	0.00010099	0.000176595	0.000173149	0.000477041	0.000465802	0.000717234	0.000645233	0.000318669	0.000196141	0.000893578	0.000431346	0.000213487	0.000708358	0.000677289	0.000284248	0.000671153	0.000874794	0.000688378	0.000937804	0.000981731	0.000263033	0.000130317	0.000182427	6.06312e-05	7.36756e-05	0.000291021	0.000297114	0.000363575	0.000128544	5.61243e-05	0.000379807	0.000564343	0.00105472	0.000227475	0.00029767	0.00030691	0.000173814	0.000131735	0.000561747	0.000792062	0.000227828	0.000609793	0.000503956	0.000542885	0.000813553	0.000603786	0.000221932	0.000668444	0.000411152
K00030	0	0	0	0	0	0	0	0	0	0	0	0	0	0	0	0	0	0	0.000139939	7.8995e-05	0	0	0	0	0	0	0	0	0	0	0	0	0	0	0	0	0	0	0	0	0	0	0	0	0	0	0	0	0
K00031	0.000948243	0.00113443	0.000856196	0.000711406	0.00146652	0.00139535	0.000865134	0.00092698	0.00110197	0.00159222	0.00147682	0.00119821	0.000859862	0.000565708	0.000999879	0.0010813	0.000823415	0.000581941	0.00144534	0.00166254	0.00132658	0.000987008	0.00113591	0.00118623	0.000790283	0.00122894	0.000909383	0.00115513	0.000275928	0.00144427	0.000847826	0.000727811	0.00178566	0.000386195	0.000675083	0.00107115	0.000789686	0.000857407	0.00159309	0.00210361	0.00124507	0.00131678	0.00081292	0.000778017	0.00214244	0.00204184	0.00110618	0.000947509	0.0012008
K00033	8.3994e-05	5.12995e-05	8.11641e-05	0.000597825	0.000102817	0.000140272	0.000555123	0.000256331	8.00399e-05	0.000126462	9.05145e-05	0.000142282	0.000320801	0.000500179	9.71361e-05	0.000339183	0.000459662	0.000499903	0.000338215	0.000191983	0.000210402	0.000156241	0.000160383	6.0259e-05	9.85552e-05	0.000293877	0.000130381	0.000216019	0.000626069	8.23987e-05	0.000148293	0.000235788	5.22527e-05	0.000369628	0.000302697	0	0.000149833	0.000115306	7.34023e-05	0	0.000129024	0.00013627	0.000306333	0.00046648	0	0	0.000171243	0.000325126	0.000102178
K00034	0	0	0	0.000123509	0	0	0	0	0	0	0	0	0	0	0	0	0	0	0	0	0	0	0	0	0	0	0	0	0	0	0	0	0	2.80569e-05	0	0	0	0	0	0	0	0	0	0	0	0	0	0	0
K00036	4.62029e-05	5.98241e-05	7.99886e-05	0.000567527	9.19407e-05	0.000162433	0.00056427	0.000278081	6.89571e-05	0.000134364	9.50983e-05	0.000107872	0.000342016	0.000632116	0.000125293	0.00031258	0.000583876	0.000622207	0.000308281	0.000179245	0.000177473	0.000186731	0.000125043	3.44793e-05	9.50372e-05	0.000257773	0.000118508	0.000203935	0.000407323	5.35763e-05	0.000184232	0.000248294	7.86951e-05	0.00032497	0.000368541	0.000248829	0.000128576	0.000118573	3.22964e-05	0	0.000158322	0.00021208	0.00033341	0.00057648	0	0	0.000164853	0.000335384	8.14575e-05
K00039	0	0	0	0	0	0	0	0	0	0	0	0	0	0	0	0	0	0	0	0	0	0	0	0	0	0	0	0	0	0	0	0	0	7.58165e-05	4.37043e-05	0	0	0	0	0	0	0	0	0	0	0	0	0	0
K00040	0.000374187	0.000265807	0.00019726	0.000101393	0.000374577	0.000184963	0.000166857	0.000260691	0.000190722	0.000624245	0.000522654	0.000262139	0.000151203	7.27573e-05	0.000306694	0.000373533	8.41012e-05	9.81689e-05	0.000509528	0.000638095	0.0001644	3.70328e-05	0.000294886	0.000493109	0.000247456	0.000242146	0.000684928	0.000229167	0.000304355	0.000611573	0.000306839	0.000233051	0.000620263	0.000585856	0.000251032	0.00021023	0.000498281	0.000828501	0.000554184	0.000460091	0.000437948	0.000629992	0.000225975	0.000161057	0.000625341	0.000735598	0.000533524	0.000234078	0.000534518
K00041	0.00049908	0.000399541	0.000421616	0.000556807	0.000573205	0.000813988	0.000744195	0.000521389	0.000270369	0.00104019	0.000653549	0.000190214	0.000773824	0.000521437	0.00041589	0.000866735	0.000614549	0.000716804	0.000911611	0.00102182	0.000313351	0.000109645	0.00033361	0.000318635	0.000193672	0.000665744	0.000620565	0.000425581	0.00021759	5.52084e-05	0.000633146	0.000685689	0.0011631	0.000466331	0.000430198	0.000386082	0.000426397	0.000261456	0.00080013	0.000740253	0.000525574	0.00106137	0.000454879	0.000572508	0.000970447	0.00100344	0.00065157	0.00077551	0.00101188
K00042	0	0	2.70774e-05	0	0	0	0.000101106	8.93689e-05	0	0	0	4.64508e-05	4.09529e-05	0.000121618	0	0	3.78379e-05	0	0	0	2.61488e-05	0	6.43178e-05	0.000140349	0.000200911	0.000142025	0	0	0.000381593	0	0	0	0	0.000245566	0.000323254	0	0	0	2.42194e-05	0	7.04567e-05	0.000159622	0	8.78703e-05	0	0	2.79718e-05	8.74889e-05	5.57521e-05
K00045	0	0	0	0.000104039	0	0	0	2.80259e-05	0	0.000121618	0	0	0	2.9643e-05	0	5.63756e-05	0	0	0	0	0	0	0	0	0	0	0	0	0	0	0	0	0	0	0	0	0	0	0	0	0	0	0	6.06168e-05	0	0	0	0	0
K00046	0.000464782	0.000494488	0.000194215	0.000629621	0.000657648	0.000985732	0.00108135	0.000621041	0.000397854	0.0012414	0.00070433	0.000439892	0.000996877	0.000792165	0.000575037	0.00105973	0.00124506	0.00101503	0.00150025	0.00137381	0.000380192	0.00018238	0.000574369	0.000372321	0.000208414	0.000827304	0.000679811	0.000647332	0.000515354	8.75309e-05	0.000927088	0.000908092	0.00174701	0.000235084	0.000291604	0.000680754	0.000528096	0.000300275	0.00110609	0.00103457	0.000674304	0.00114894	0.000709977	0.000762771	0.00163561	0.00144752	0.000857872	0.00108257	0.00106701
K00048	0.000910564	0.00100726	0.000736855	0.000469736	0.000726764	0.000826257	0.000923287	0.000949134	0.000851344	0.000439281	0.000772112	0.00121186	0.00102413	0.000791257	0.00106658	0.000650032	0.000847462	0.000893828	0.000547504	0.000543146	0.00104784	0.000826143	0.0010819	0.00112028	0.000832249	0.000843978	0.000994101	0.000778703	0.000264316	0.00157219	0.00066199	0.000717219	0.000432131	0.000298745	0.000689483	0.00074131	0.00091228	0.000798251	0.000705746	0.000692225	0.00087185	0.000640792	0.000891758	0.000629575	0.000378283	0.000627373	0.0011733	0.000863625	0.00102085
K00052	0.000879684	0.000930684	0.000809666	0.000632429	0.00123299	0.00152089	0.000906077	0.000921021	0.000899004	0.00133492	0.00123607	0.00135654	0.00110746	0.000834542	0.000794124	0.000979873	0.00112365	0.000810409	0.0012094	0.00137397	0.00100598	0.000870746	0.000810908	0.000833873	0.000670349	0.000957836	0.000923564	0.00106386	0.000202338	0.000956886	0.000906872	0.000860053	0.00141832	0.000313642	0.000672513	0.00114073	0.000866777	0.000875623	0.00116922	0.00161551	0.00105335	0.0011658	0.000864466	0.000740034	0.00147882	0.00152838	0.000985012	0.0012047	0.00127648
K00053	0.0014781	0.00145457	0.00132787	0.000872887	0.00235631	0.00194591	0.00121313	0.0012347	0.00130943	0.00195968	0.00163689	0.00188005	0.00144124	0.00139656	0.00114339	0.00129467	0.00131247	0.00118162	0.00173388	0.0017756	0.00181474	0.00122399	0.00144439	0.00138283	0.000858203	0.00152434	0.00160699	0.00189286	0.000300587	0.0021516	0.00134342	0.00133631	0.00199683	0.000447524	0.000941033	0.00174209	0.00123207	0.0012141	0.00173999	0.00254821	0.00191408	0.00169619	0.0014155	0.0010708	0.00205633	0.00197063	0.00154433	0.00145081	0.00204873
K00054	6.32732e-05	0	0	8.06634e-05	0	0	0	0	0	0	0.000100493	5.14782e-05	0	0	0	0	0	0	0	0	0	0	0	0	2.33461e-05	3.254e-05	0	0	0.000129831	3.00301e-05	0	0	0	3.11101e-05	0	0	0	0	6.33078e-05	0	0	0	0	0	0	0	8.97683e-05	0	0
K00055	0	0	0	0	0	0	0	0	0	0	0	0	0	0	0	0	0	0	0	0	0	0	0	0	6.44841e-06	0	0	0	0	0	0	0	0	0	0	0	0	0	0	0	0	0	0	0	0	0	0	0	0
K00057	0.000572881	0.000616562	0.000724048	0.000647174	0.000899351	0.00106621	0.00074787	0.000677176	0.00101011	0.00100489	0.000911446	0.00064546	0.000784347	0.000754568	0.000786046	0.000738774	0.000984655	0.00073393	0.00121899	0.00116026	0.000768476	0.000901205	0.000665774	0.000759645	0.00055227	0.000691173	0.000448704	0.000662892	0.000373815	0.000504739	0.000803073	0.000833939	0.00143037	0.000310753	0.000498352	0.000516586	0.000690432	0.000592947	0.00098303	0.0010921	0.000599838	0.000903109	0.000666198	0.000494763	0.00117737	0.00096316	0.000648085	0.000790843	0.000837401
K00058	0.00101559	0.00125946	0.000929469	0.000595247	0.0010235	0.000950072	0.000678554	0.000937328	0.000907236	0.00107043	0.000939859	0.000878354	0.000730733	0.000636068	0.00083541	0.000813137	0.00078252	0.000619665	0.00108521	0.0013452	0.00112886	0.00127903	0.000737775	0.000940769	0.000819202	0.000815818	0.000882054	0.000781224	0.000301906	0.000652254	0.00104264	0.00077216	0.00138202	0.000982341	0.000651615	0.000781259	0.000824747	0.000984715	0.0011642	0.00114808	0.000763044	0.00086498	0.000723737	0.000645183	0.00106199	0.00112798	0.000751436	0.000750402	0.000970167
K00059	0.00126268	0.00114434	0.00131415	0.00132746	0.00147352	0.00150138	0.00170769	0.00168675	0.00133675	0.00146022	0.00108214	0.00127081	0.00168937	0.000942022	0.00137551	0.00137407	0.00118421	0.00136489	0.00145266	0.00146628	0.00145377	0.0015306	0.00137888	0.00155145	0.00121282	0.00146333	0.00135186	0.00171633	0.00050503	0.00201446	0.00164633	0.00119214	0.00126295	0.00067966	0.000980665	0.00162323	0.0013269	0.00106108	0.00130348	0.00142849	0.00155097	0.00176699	0.00154531	0.00113957	0.00133253	0.00121741	0.00113176	0.00147376	0.00124354
K00060	0	0	0	0	0	0	0	0	5.28456e-05	0	0	0	0	2.11974e-05	0	0	0	0	0	0	5.11476e-05	0	6.00175e-05	0	0.00010173	5.07978e-05	0	0	0.000270988	0	0	0	0	0.000293875	0.000194072	0	0	0	0	0	0	0	0	6.18609e-05	0	0	0	0	0
K00065	3.79718e-05	2.25389e-05	3.08762e-05	0	5.61198e-05	0	0.000122257	9.49074e-05	0	0	6.53515e-05	2.39488e-05	3.83267e-05	4.24708e-05	1.12254e-05	0	3.84195e-05	0	0.000182561	0.000146868	3.77318e-05	3.51706e-05	5.28187e-05	0.000112741	9.508e-05	8.2893e-05	0	0	0.000262468	7.76715e-05	0	0	0	0.000293349	0.000165715	0	0	0	0	0	0	0.000183996	0	7.46616e-05	0	0	0	0.000247161	0.0001442
K00066	0	0	0	0.000220097	0	0	0	0	0	0	0	0	0	0	0	0.000145154	0	0	0	0	0	0	0	0	0	0	0	0	0	0	0	0	0	0	0	0	0	0	0	0	0	7.33457e-05	0	0	0	0	0	0	0
K00067	0.000948413	0.000937019	0.000931378	0.00125188	0.00112919	0.000600741	0.000666635	0.000529394	0.000624751	0.000824897	0.000748807	0.000606412	0.00108322	0.00105244	0.000844196	0.00116978	0.000792205	0.000648468	0.000577892	0.000595327	0.000604364	0.000759042	0.000698075	0.00066825	0.000328329	0.000792801	0.00110382	0.000826066	0.000230928	0.000953029	0.000832738	0.000840009	0.000719273	0.000253194	0.000601814	0.000994486	0.000744921	0.000551792	0.000614257	0.000518644	0.000715427	0.000917331	0.00069274	0.00092868	0.000654606	0.000572739	0.000959559	0.000737109	0.000917662
K00068	0	0	0	0.000130619	0	0	0	0	0	0	0	0	0	0	0	0	0	0	0.000100362	6.87596e-05	3.20135e-05	9.3526e-05	0	0	0.000153429	6.74288e-05	0	0	0.000540737	0.000154062	0	0	0	0.000421371	0.000127299	0	0	0	0	0	0	0	0	0	0	0	7.78792e-05	4.16932e-05	5.59985e-05
K00073	0	0	0	0.000120135	0	0	0	0	0	0	0	0	0	0	0	0	0	0	0	0	0	0	0	0	5.39696e-05	0	0	0	0.000374981	0	0	0	0	5.46742e-05	0	0	0	0	0	0	0	0	0	3.22558e-05	0	0	0	0	0
K00074	0.00089374	0.000809179	0.000761995	4.26718e-05	0.00131722	0.000551692	0.000170351	0.000480452	0.000768451	0.00022112	0.00104701	0.00113342	0.000396877	3.29273e-05	0.000712529	0.000276455	0.000147779	0.000128954	0.000233689	0.000249541	0.00051158	0.000543439	0.000775094	0.000798112	0.000535834	0.000551666	0.000550755	0.000402283	0.000117482	0.000382841	0.000432819	0.000361592	0.00028908	6.32366e-05	0.000397053	0.000983562	0.000630721	0.000648191	0.000765976	0.000594683	0.000898451	0.000472823	0.000217448	0.000110531	0.000539808	0.000510404	0.000793898	0.000547101	0.00104215
K00075	0.000591898	0.000631494	0.00048672	0.000536658	0.000475022	0.00043567	0.00063594	0.000616864	0.000586411	0.000429297	0.000527113	0.000490367	0.000563054	0.000420296	0.000638594	0.000523407	0.000340406	0.000473481	0.000617139	0.000599202	0.000469807	0.000687348	0.000380896	0.000435333	0.00069452	0.000462795	0.000603207	0.000466872	0.000530509	0.000341134	0.000618882	0.000447285	0.000588264	0.000431665	0.000552306	0.000364331	0.000601243	0.000602778	0.000505325	0.000677215	0.000438993	0.000645787	0.000506524	0.00046869	0.000472946	0.00053115	0.000526686	0.000465023	0.000594549
K00076	0	0	0	0	0	0	0	0	0	0	0	0	0	0	0	0	0	0	0	0	0	0	0	0	4.25091e-05	0	0	0	9.40786e-05	0	0	0	0	7.00898e-05	8.18259e-05	0	0	0	0	0	0	0	0	0	0	0	0	0	0
K00077	0.000710157	0.000463348	0.000518181	0.000790288	0.000381433	0.000529862	0.000762107	0.000473011	0.000626125	0.000423061	0.000272697	0.000356534	0.000665724	0.000487885	0.000445093	0.000766129	0.000632179	0.000706914	0.000393789	0.000320577	0.000367776	0.00021082	0.000612412	0.00042088	0.000309803	0.000562371	0.00143679	0.000709154	0.000730074	0.00075523	0.000509103	0.000654447	0.000186123	0.000519934	0.000403628	0.00077412	0.000455181	0.000460553	0.000192124	0	0.000479167	0.000611531	0.000548952	0.000609522	0.000242762	0.000186966	0.000885963	0.0009856	0.000882083
K00086	0	0	0	0	0	0	0	0	0	0	0	0	0	0	0	0	0	0	0	0	0	0	0	0	1.09735e-05	0	0	0	0	0	0	0	0	0.000342866	0	0	0	0	0	0	0	0	0	0	0	0	0	0	0
K00087	5.92534e-05	4.48834e-05	6.38014e-05	0	0	0	2.10341e-05	0	8.0115e-05	0	0	7.32518e-05	2.13453e-05	4.04146e-05	0	0	0	0	0	0	5.54422e-05	0	9.0825e-05	4.81387e-05	9.08192e-05	6.79803e-05	0	0	0.000233747	0.000218827	0	0	0	8.99288e-05	0.000172964	0	0	0	0	0	0	0	4.06692e-05	6.42916e-05	0	0	3.85562e-05	0	0
K00088	0.00138823	0.00145488	0.00130424	0.00102361	0.00182998	0.00221293	0.00113389	0.00116542	0.001317	0.00207653	0.00145842	0.00177943	0.00132322	0.00121598	0.00135509	0.00130474	0.00143338	0.00117618	0.00190254	0.00205448	0.00131289	0.00105675	0.00133509	0.00141548	0.000941765	0.00164618	0.00159371	0.00167724	0.000653417	0.00166149	0.00155137	0.00119453	0.00229638	0.000470315	0.00088754	0.00149024	0.00122681	0.00128181	0.00198249	0.00268727	0.00153006	0.00177167	0.00133987	0.0011433	0.00265432	0.00268994	0.00157552	0.00128307	0.00187006
K00090	0	0	0	0	0	0	0	0	0	0	0	0	0	0	0	0	0	0	0	0	2.21716e-05	0	0	0	9.29026e-05	0	0	0	0.000278464	0	0	0	0	0.000282507	0.000126396	0	0	0	0	0	0	0	0	3.60939e-05	0	0	0	0	0
K00094	0	0	0	0	0	0	0	0	0	0	0	0	0	2.29868e-05	0	0	0	0	0	0	0	0	0	0	5.42174e-05	2.18145e-05	0	0	0.000210766	0	0	0	0	0.000254228	0	0	0	0	0	0	0	0	0	1.77181e-05	0	0	0	0	0
K00096	0.000245569	0.000304321	0.000325769	1.2984e-05	0.000173219	6.63257e-05	2.90922e-05	0.000181441	0.000724447	5.64023e-05	0.000227722	0	0.000115563	0	0.000504658	4.69204e-05	4.93265e-05	4.42073e-05	5.1232e-05	7.24997e-05	0.000250712	0.000342291	0.000202125	0.000295605	0.000342023	0.000107721	0	9.63485e-05	0	8.38285e-05	0.000149718	0.000144912	0.000114	0	0.000138801	0	0.000265525	0.000289274	0.000134145	0	0.000217982	5.52578e-05	7.73809e-05	0	8.58418e-05	0	0.000105236	0	0.000184996
K00097	3.33313e-05	8.42991e-05	0.000115945	0.000565542	0.000301548	0.000521493	0.000677975	0.000288232	0.000119058	0.000208979	9.73786e-05	0.000118194	0.000508781	0.000692087	0.000173076	0.000460237	0.000845265	0.000736192	0.000333314	0.000268523	0.000269381	0.00010853	0.000142623	6.12466e-05	6.50267e-05	0.000255476	0.000203931	0.000323688	0.000118496	3.25452e-05	0.000314008	0.000655703	0.000183089	0.000231728	0.00028586	0.00029898	0.000201267	0.000150493	0	0	0.000201462	0.000255856	0.000458953	0.000589295	0	0	0.000198114	0.000573019	0.000134865
K00098	0	0	0	0	0	0	0	0	0	0	0	0	0	2.50933e-05	0	0	0	0	0	0	0	0	0	0	0	0	0	0	0.000430782	0	0	0	0	0	0	0	0	0	0	0	0	0	0	6.56639e-05	0	0	0	0	0
K00099	0.00067585	0.000717028	0.000590571	0.000544612	0.000672293	0.000768207	0.000742945	0.000661037	0.000771045	0.00089235	0.000655844	0.000645735	0.00077097	0.000529761	0.000702405	0.000843751	0.000873809	0.000799543	0.00105864	0.00120827	0.000676911	0.00071803	0.000527323	0.00052044	0.000574394	0.000603325	0.000958603	0.000867657	0.000189593	0.000594328	0.000849338	0.000891975	0.00122486	0.00033898	0.000638547	0.000667778	0.000687476	0.000697235	0.000914462	0.00088614	0.000759839	0.00101155	0.000838943	0.000708278	0.00101762	0.000962952	0.000788246	0.000823541	0.000877828
K00101	0	0	0	0	0	0	0	0	0	0	0	0	0	2.08408e-05	0	0	0	0	0	0	0	0	0	0	7.56613e-05	0	0	0	0.000200791	0	0	0	0	0.000224477	0.000111294	0	0	0	0	0	0	0	0	4.02227e-05	0	0	0	0	0
K00104	0.000110481	4.36589e-05	5.9126e-05	1.81536e-05	0	0	0	3.1508e-05	6.44556e-05	0	3.4172e-05	8.26602e-05	0	5.90642e-05	5.48427e-05	0	0	0	0	0	4.52938e-05	0.000136996	9.85201e-05	4.22051e-05	6.103e-05	3.71917e-05	0	0	0.000183159	0.000323524	0	0	0	7.24696e-05	6.37654e-05	0	5.50425e-05	0	3.39823e-05	0	7.82991e-05	0	5.26589e-05	0	0	0	7.41611e-05	2.53052e-05	7.64602e-05
K00105	0	0	0	0.000115325	0	0	0	0	0	0	0	0	0	0	0	0	0	0	0	0	0	0	0	0	0	0	0	0	0.000212355	0	0	0	0	4.50447e-05	0	0	0	0	0	0	0	0	0	0	0	0	3.54419e-05	0	0
K00108	0	0	0	0	0	0	7.66216e-06	0	0	0	0	0	0	1.53162e-05	0	0	0	0	0	0	1.10326e-05	0	1.9629e-05	0	7.39826e-05	1.96688e-05	0	0	0.000237295	0	0	0	0	0.00052048	0.00012331	0	0	0	0	0	0	0	0	4.5944e-05	0	0	0	0	0
K00111	0.000429849	0.000433835	0.000337704	0.000109202	0.000156479	9.89074e-05	7.61936e-05	0.000301054	0.000307203	0.000123738	0.00022495	0.000111235	0.000138599	0.000196852	0.000407386	0.000128444	0.00026408	0.000148576	6.90867e-05	9.282e-05	0.000339929	0.000596533	0.000223404	0.000258979	0.000568001	0.000140605	0.000191272	0.000216218	0.000304154	0.000225411	0.00030648	0.00020604	0.000132214	0.000396077	0.000408306	0	0.000369022	0.000352674	0.000203714	0	0.000332303	0.000138981	0.000216342	0.000242323	0.000157063	0.000256856	0.000291949	0.000106003	0.000108737
K00112	0	0	0	0	0	0	1.0447e-05	0	0	0	0	0	0	2.56876e-05	0	0	0	0	0	0	1.23994e-05	0	0	0	6.23905e-05	1.44277e-05	0	0	0.000139407	0	0	0	0	0.000135057	9.54658e-05	0	0	0	0	0	0	0	0	3.60075e-05	0	0	0	0	0
K00113	0	0	3.44006e-05	2.04978e-05	0	0	0	0	0	0	0	0	0	0.000139292	0	2.0783e-05	0.000141189	7.81897e-05	9.20263e-06	0	2.28801e-05	0	2.5507e-05	0	4.6499e-05	0	0	0	0.000132467	0	0	0	0	0.000198363	0.000108004	0	0	0	0	0	0	0	5.44989e-05	6.0387e-05	0	0	0	2.47585e-05	0
K00116	0	0	0	0	0	0	0	0	0	0	0	1.0424e-05	0	2.50485e-05	0	0	0	0	0	0	3.09315e-05	0	0	0	6.90627e-05	0	0	0	0.000158484	0	0	0	0	0.000343772	0.000108265	0	0	0	0	0	0	0	0	2.64555e-05	0	0	0	0	0
K00117	0	0	0	0	0	0	1.51795e-05	0	0	0	0	1.16687e-05	0	2.36244e-05	0	0	0	0	0	0	2.04121e-05	0	0	0	8.96709e-05	2.36253e-05	0	0	0.000285679	0	0	0	0	0.000282539	0.000157308	0	0	0	0	0	0	0	0	3.98561e-05	0	0	0	0	0
K00121	0	0	0	3.04037e-05	0	0	0.000125208	0	0	0	0	4.9185e-05	0	9.771e-05	0	0	0	0	0	0	3.06836e-05	0	0	0	0.000282965	0.000107197	0	0	0.00140226	0	0	0	0	0.000701919	0.000111161	0	0	0	0	0	0	0	0	4.22426e-05	0	0	0	0	0
K00123	0	0	1.14377e-05	7.35871e-05	0	0	1.73401e-05	0	0	0	0	4.59039e-05	0	2.21512e-05	0	0	8.93969e-06	1.25736e-05	0	0	4.90317e-05	0	5.65081e-05	0	0.000110926	4.70389e-05	0	0	0.000513679	0	0	0	0	0.000400453	0.000172052	0	0	5.9309e-05	0	0	0	0	0	6.24985e-05	0	0	2.01899e-05	1.41737e-05	0
K00124	0	0	0	0	0	0	0	0	0	0	0	2.01383e-05	0	0	0	0	0	0	0	0	2.05554e-05	0	0	0	9.14142e-05	0	0	0	0.000173707	0	0	0	0	0.000229974	7.91009e-05	0	0	0	0	0	0	0	0	3.06875e-05	0	0	0	0	0
K00125	0	0	0.000241143	0	0	0	0	0	0	0	0	0	0	0	0	0	0	0	0	0	0	0	0	0	0	0	0	0	0	0	0	0	0	0	0	0	0	0	0	0	0	0	0	0	0	0	0	0	3.53807e-05
K00127	0	0	0	0	0	0	0	0	0	0	0	0	0	0	0	0	0	0	0	0	2.30561e-05	0	0	0	7.36319e-05	0	0	0	0.000217492	0	0	0	0	0.000252718	0.000191462	0	0	0	0	0	0	0	0	3.26795e-05	0	0	0	0	0
K00128	4.70664e-05	0	8.48323e-05	2.14164e-05	4.76187e-05	0	5.90284e-05	8.95344e-05	5.23632e-05	0	0	7.1326e-05	6.66833e-05	0	0	0	2.22817e-05	0	0	0	2.54187e-05	4.0759e-05	0.000137925	0.00017151	7.62477e-06	0	0	0	0	0.000259962	0	0	0	3.86592e-06	0	0	0	0	0	0	0.000106448	0.0002001	7.82935e-05	0	0	0	7.35051e-05	5.38356e-05	7.60472e-05
K00130	0	0	9.1189e-05	0	0	0	0	0	0	0	0	0	0	0	0	0	0	0	0	0	1.32696e-05	0	0	0	6.25176e-05	0	0	0	0.000147602	0	0	0	0	0.000448564	7.81861e-05	0	0	0	0	0	0	0	0	4.3856e-05	0	0	0	0	0
K00131	5.91271e-05	0	0	1.18354e-05	0	0	0	0	0	0	2.93483e-05	0	0	0	0	0	0	0	0	0	0	0	0	0	1.96951e-05	2.33354e-05	0	0	0	0	0	0	0	0	0	0	0	0	4.70135e-05	0	0	0	0	0	0	0	6.4667e-05	0	0
K00133	0.00105975	0.00116241	0.00117968	0.000775831	0.00147351	0.00155466	0.00102369	0.000923137	0.00107515	0.00129187	0.00150268	0.00128749	0.00113414	0.00110148	0.00104939	0.000965699	0.00136557	0.000909078	0.00130559	0.00143271	0.00134412	0.000911638	0.00108004	0.001159	0.000845489	0.00118701	0.00139926	0.0011936	0.000441132	0.00139013	0.00119148	0.00114051	0.00154667	0.000655099	0.000754308	0.00143115	0.00111948	0.000968929	0.00168444	0.00156518	0.00128882	0.00116709	0.00102308	0.000859006	0.00150263	0.00161928	0.00118177	0.00114105	0.0013542
K00134	0.00166015	0.00148165	0.00174325	0.00108885	0.00244112	0.00286675	0.00123841	0.00113941	0.00171284	0.00195295	0.00162966	0.0018843	0.00139065	0.00150676	0.00173858	0.00127112	0.0018552	0.00129475	0.00139234	0.00153531	0.00179646	0.000869851	0.00193103	0.00158254	0.000882462	0.00185637	0.00162719	0.00167469	0.00074092	0.00204466	0.00150279	0.0015995	0.00200856	0.000650658	0.00101197	0.0016228	0.00118867	0.00102493	0.00188846	0.00293541	0.0018411	0.00155057	0.00161859	0.00128837	0.00305177	0.00256778	0.00173234	0.00167082	0.00193171
K00135	0	0	0	0	0	0	0	0	0	0	4.07131e-05	1.38537e-05	0	2.28472e-05	0	0	0	0	0	0	4.61027e-05	0	0	0	7.77803e-05	3.10512e-05	3.30165e-05	0	0.000173007	0	0	0	0	0.000327486	0.000103717	0	0	3.94949e-05	0	0	0	0	0	0	0	0	0	0	0
K00137	0	0	0	0	0	0	0	0	0	0	0	0	0	0	0	0	0	0	0	0	0	0	0	0	5.18159e-05	0	0	0	0.000105895	0	0	0	0	0.000175443	9.00127e-05	0	0	0	0	0	0	0	0	3.44988e-05	0	0	0	0	0
K00138	0	0	0	0	0	0	0	0	0	0	0	0	0	1.50503e-05	0	0	0	0	0	0	1.56097e-05	0	0	0	7.81583e-05	1.96225e-05	0	0	0.000236639	0	0	0	0	0.000213665	0.000118501	0	0	0	0	0	0	0	0	4.62355e-05	0	0	0	0	0
K00140	0	0	5.22548e-05	8.7489e-05	0	0	0	2.64197e-05	0	0	0	0	0	0	0	0	0	0	0	0	2.52279e-05	0	0	0	9.0448e-06	0	0	0	0	0.00010213	0	0	0	0.000403738	0	0	0	9.09222e-05	0	0	0	0	4.97887e-05	0	0	0	0	0	0
K00141	0	0	0	0	0	0	0	0	0	0	0	0	0	0	0	0	0	0	0	0	0	0	0	0	0	0	0	0	0	0	0	0	0	6.72124e-05	0	0	0	0	0	0	0	0	0	0	0	0	0	0	0
K00145	0.000813098	0.000910119	0.000843897	0.000619589	0.000826225	0.000815323	0.000797401	0.000971176	0.000704287	0.000615173	0.00099521	0.00121457	0.00089454	0.000714304	0.000835407	0.000809867	0.000829296	0.000918455	0.000860797	0.000794607	0.00108378	0.000878448	0.000815464	0.000860002	0.000772976	0.000966639	0.000961123	0.000897725	0.00021792	0.00139198	0.000830957	0.000882435	0.000665801	0.000318166	0.000648561	0.000770478	0.00104874	0.000985431	0.000935215	0.000891992	0.000945156	0.00084576	0.000820499	0.000789006	0.000683983	0.000761323	0.000973036	0.000954168	0.000984048
K00146	0	0	0	0	0	0	0	0	0	0	0	0	0	2.49858e-05	0	0	0	0	0	0	0	0	0	0	0	0	0	0	0.00018117	0	0	0	0	0.000195793	8.56338e-05	0	0	0	0	0	0	0	0	4.03761e-05	0	0	0	0	0
K00147	0.000491038	0.000557741	0.00042321	0.000631718	0.000693444	0.000731317	0.000645001	0.000678078	0.000595508	0.000538557	0.000572684	0.000567453	0.000640043	0.000472412	0.000637784	0.000702489	0.000435442	0.000626497	0.000699494	0.000672911	0.00061018	0.000601247	0.000698279	0.000778713	0.000536312	0.000822183	0.000617348	0.000770416	0.000371894	0.000585368	0.000566299	0.000504412	0.000557653	0.000264538	0.000534969	0.000813267	0.000567674	0.000587587	0.000634496	0.000647238	0.000586977	0.000674179	0.00052963	0.000600697	0.000532337	0.000571871	0.000626938	0.000704223	0.000635845
K00150	0	0	0.000204644	0	0	0	0	0	0	0	0	0	0	0	0	0	0	0	0	0	0	0	0	0	0	0	0	0	0	0	0	0	0	0	0	0	0	0	0	0	0	0	0	0	0	0	0	0	0
K00151	0	0	0	0	0	0	0	0	0	0	0	0	0	0	0	0	0	0	0	0	0	0	0	0	0	0	0	0	0.000101826	0	0	0	0	8.61028e-05	0	0	0	0	0	0	0	0	0	0	0	0	0	0	0
K00156	0	0	4.79757e-05	0.000270995	2.18806e-05	0	2.02383e-05	4.83843e-05	8.25295e-05	0.000116979	2.51398e-05	5.06156e-05	7.34172e-05	0.000256886	6.02658e-05	0.000183431	6.48684e-05	0	4.43605e-05	2.01749e-05	5.14527e-05	0.000100556	0.000106853	0	4.93573e-05	0.000319008	0	5.10926e-05	0.000117679	3.31138e-05	0	0	0	0.000202764	0.000117096	0	5.22242e-05	8.43357e-05	0	0	0	5.31229e-05	4.76591e-05	0.000160085	0	0	4.5894e-05	8.93851e-05	2.55482e-05
K00158	2.70901e-05	0	0	3.12693e-05	0	0	0	0	0	0	9.15205e-05	6.89691e-05	0	0	0	0	0	0	0	0	0	0	0	0	1.045e-05	4.10894e-05	0	0	5.45036e-05	0	0	0	0	5.31584e-05	0	0	0	0	0	0	0	0	0	0	0	0	3.68486e-05	0	0
K00161	3.8438e-05	0	0	8.79614e-05	0	0	0	0	0	0	8.68753e-05	6.25071e-05	2.87244e-05	0	0	0	0	0	0	0	2.52838e-05	0	0	0	2.49417e-05	5.14989e-05	0	0	0.00020732	0	0	0	0	3.16779e-05	0	0	0	0	4.44767e-05	0	0	0	0	0	0	0	8.39064e-05	2.20146e-05	0
K00162	3.09734e-05	0	0	9.50758e-05	0	0	0	1.26967e-05	0	0	8.641e-05	3.94538e-05	0	0	0	0	0	0	0	0	3.59953e-05	0	0	0	3.12618e-05	5.28768e-05	0	0	0.000176919	0	0	0	0	3.6378e-05	0	0	0	0	3.92086e-05	0	0	0	3.1782e-05	0	0	0	7.15321e-05	2.31105e-05	0
K00163	0	0	0	0	0	0	0	0	0	0	0	1.78277e-05	0	2.57716e-05	0	0	0	0	0	0	2.94711e-05	0	0	0	7.78779e-05	3.43793e-05	0	0	0.000250097	0	0	0	0	0.000315942	0.000188587	0	0	0	0	0	0	0	0	4.4544e-05	0	0	0	0	0
K00164	0	0	0	0	0	0	0	0	0	0	0	1.33209e-05	0	1.83131e-05	0	0	0	0	0	0	4.61121e-05	0	0	0	0.000150417	4.31111e-05	0	0	0.000163718	0	0	0	0	0.000239393	0.000117732	0	0	0	0	0	0	0	0	2.63954e-05	0	0	0	0	0
K00166	0	0	0	5.22349e-05	0	0	0	0	0	0	0	0	0	0	0	0	0	0	0	0	0	0	0	0	0	0	0	0	9.02271e-05	0	0	0	0	0	0	0	0	0	0	0	0	0	0	0	0	0	0	0	0
K00167	0	0	0	4.48821e-05	0	0	0	0	0	0	0	0	0	0	0	0	0	0	0	0	0	0	0	0	0	0	0	0	0.000134834	0	0	0	0	0	0	0	0	0	0	0	0	0	0	0	0	0	0	0	0
K00169	0	0	0.00018553	0	0	0	0	0	0.00029509	0	0.000144452	0	5.39283e-05	0	0.000105282	0	2.91347e-05	0	1.81218e-05	0	0	0	9.86383e-05	0.000106665	0	2.35851e-05	0	0	0	7.43227e-05	5.9964e-05	0	5.12145e-05	0	0	0	0.000110987	0	4.9724e-05	0	0.000223622	0	0	0	0	0	0	0	7.69626e-05
K00170	0	0	0.000287983	0	8.69308e-05	9.97098e-05	0	0	0.000364477	0	0	0	3.40867e-05	0	0.000102783	0	0	0	5.60683e-05	0	0	0	0.000116741	6.24237e-05	0	4.61084e-05	0	0	0	6.77071e-05	0	0	0	0	4.30391e-05	0	0	0	2.86796e-05	0	0.000365131	0	0	0	0	0	4.29667e-05	0	0.000103391
K00171	0	0	8.63614e-05	0	0	0	0	0	0.000286044	0	0	0	5.03418e-05	0	0.000111898	0	0	0	0	0	0	0	6.09729e-05	8.3609e-05	0	0	0	0	0	0	0	0	5.83592e-05	0	0	0	0	0	0	0	0	0	0	0	0	0	0	0	6.18257e-05
K00172	0	0	0.000341058	0	0	0	0	6.77702e-06	0.000154217	0	0.000224942	0	0	0	0	0	3.11934e-05	0	0	0	0	0	0.000109364	7.32388e-05	0	0	0	0	0	4.68394e-05	0	0	4.82122e-05	0	0	0	0.000233213	0	0	0	7.93852e-05	0	0	0	0	0	0	0	0
K00174	0.000201551	0.000215484	0.000491555	0.00106887	0.000805249	0.00134036	0.00143976	0.000684611	0.000316666	0.000883001	0.000386321	0.000339123	0.00123161	0.00128082	0.000538844	0.00110585	0.00191028	0.00136302	0.00134009	0.00108657	0.000498745	0.000264803	0.000504583	0.000335772	1.70752e-05	0.000565963	0.000543025	0.000846523	0	6.47153e-05	0.000818886	0.00104061	0.0010892	0.000130526	0.000420513	0.000690785	0.000433881	0.000155638	0.000696882	0.000972263	0.0005329	0.000816553	0.00109961	0.00114645	0.001306	0.00131576	0.000490016	0.00124528	0.000604683
K00175	0.000193273	0.000200825	0.000533697	0.000955628	0.000687721	0.00117205	0.00133788	0.000584948	0.000329733	0.00135505	0.00031458	0.0003202	0.00117966	0.00112897	0.000480437	0.00112557	0.00157869	0.00155059	0.00137523	0.00118444	0.000472076	0.000212238	0.000482226	0.000361133	1.86258e-05	0.000583956	0.000352352	0.000727019	0	5.42641e-05	0.000819643	0.0011042	0.00113313	0.000139882	0.000439374	0.000717998	0.000430102	0.000253882	0.000576535	0.000887075	0.000564838	0.000830124	0.00105454	0.00110244	0.00155299	0.00141688	0.000449641	0.00114123	0.000560948
K00176	6.41692e-05	0.000117522	0.000248083	0.000462565	0.000249111	0.000374849	0.000610089	0.000357903	0.000111695	0.000302904	0	8.48326e-05	0.000642692	0.000589323	0.00020267	0.000428143	0.000948358	0.000775832	0.000343951	0.000277448	0.000159802	9.1676e-05	0.000221258	0.000250288	0	0.000450326	0	0.000211555	0	0	0.00023223	0.000879242	0.000194923	3.48469e-05	0.000214891	0.000130668	0.000268866	0.00019255	5.73108e-05	0.000170572	0.000191069	0.000272746	0.000515269	0.000636208	0.000350696	0.000427151	0.000207455	0.000510136	0.000122505
K00177	0.000100311	0.000147063	0.000312646	0.000499035	0.000426551	0.000872669	0.0006368	0.000283638	0.000170888	0.000865996	0.000301403	0.000148279	0.000590614	0.00056133	0.00036647	0.000598527	0.000682996	0.000595701	0.000941744	0.000707137	0.000296757	0.000163044	0.000409833	0.000190088	1.96588e-05	0.000307282	0.000250856	0.000284307	0	0	0.000419702	0.000438899	0.000676898	6.52982e-05	0.000196192	0.00043888	0.000178155	0.000109055	0.000639174	0.000524299	0.000304242	0.000533511	0.000565247	0.000532877	0.000810095	0.00118431	0.000196653	0.000515131	0.000413503
K00179	0.000133384	8.37829e-05	0.000388281	0.000541515	0.000439391	0.000758585	0.000763933	0.000447802	0.000813341	0.000222854	0.000276542	0.000120834	0.000749332	0.000559127	0.000431524	0.000522395	0.000863035	0.000798789	0.000436252	0.000312469	0.000301182	0.000132928	0.000617887	0.000765567	3.9274e-05	0.000408544	0.000194803	0.000388748	0	0.000111298	0.000382168	0.000471116	0.000162111	3.10479e-05	0.000272013	0.000501314	0.000263356	0.000156843	7.90334e-05	0	0.000440192	0.00051427	0.000489262	0.000551145	0.000181793	0.000163147	0.000263493	0.000628076	0.0003023
K00180	9.81817e-05	5.1468e-05	0.000297035	0.000473934	0.000298146	0.000402089	0.00058347	0.00036587	0.000759703	0.000190627	0.00010084	9.30069e-05	0.000729541	0.000532574	0.000390911	0.000405532	0.00059332	0.000642258	0.000323939	0.000190073	0.000243584	0.000134866	0.000543864	0.000483569	2.89926e-05	0.000351595	0.000166635	0.000303464	0	0.000110171	0.000283208	0.000319385	0.000124118	3.99546e-05	0.000271904	0.000343473	0.000314567	9.60839e-05	0	0	0.00033003	0.000364014	0.000344394	0.000520593	0.000177024	0	0.000204264	0.000453806	0.000245819
K00184	0	0	0	0	0	0	0	0	5.67652e-05	0	0	0	0	0	0	0	0	0	0	0	0	0	0	0	0	0	0	0	0	0	0	0	0	0	0	0	0	0	0	0	0	0	0	0	0	0	0	0	0
K00185	0	0	0	0	0	0	0	0	0	0	0	0	0	0	0	0	0	0	0	0	0	0	2.32699e-05	0	0	0	0	0	0	0	0	0	0	0	0	0	0	0	0	0	0	0	0	0	0	0	0	0	0
K00186	0	0	0.000155048	0	0	0	0	0	0	0	0	0	0	0	0	0	0	0	0	0	0	0	0	0	0	0	0	0	0	0	0	0	0	0	0	0	0	0	0	0	0	0	0	0	0	0	0	0	0
K00187	0	0	0.000173497	0	0	0	0	0	0	0	0	0	0	0	0	0	0	0	0	0	0	0	0	0	0	0	0	0	0	0	0	0	0	0	0	0	0	0	0	0	0	0	0	0	0	0	0	0	0
K00188	0	0	0.000252358	0	0	0	0	0	0	0	0	0	0	0	0	0	0	0	0	0	0	0	0	0	0	0	0	0	0	2.32096e-05	0	0	0	0	0	0	0	0	0	0	0	0	0	0	0	0	0	0	0
K00194	0	0	0	2.15074e-05	0	0	0	2.61631e-05	0	0	0	4.9264e-05	0	0	0	0	0	0	0	0	0	0	0	0	0	0	0	0	0	0.000199177	0	0	0	0	0	0	0	0	0	0	0	0	4.88161e-05	0	0	0	0	0	0
K00196	0	0	0.000179656	0	0	9.17996e-05	0	0	0	0	0	0	0	0	0	0	0	0	0	0	0	0	4.16778e-05	0.000113513	0	0	0	0	0	0	0	0	0	0	0	0	0	0	0	0	0	0	0	0	0	0	0	0	0
K00197	0	2.60291e-05	5.95233e-05	1.78547e-05	0	0	0	4.20097e-05	0	0	0	9.60144e-05	0	0	3.31764e-05	0	0	0	0	0	3.04187e-05	0	0	0	1.11749e-05	0	0	0	0	0.000423159	0	0	0	0	0	0	0	7.09753e-05	0	0	0	0	6.78547e-05	0	0	0	5.92616e-05	0	0
K00198	0.000122113	8.28201e-05	0.00028949	6.28308e-05	4.24546e-05	7.32063e-05	2.87289e-05	6.04066e-05	9.8036e-05	4.53254e-05	5.0319e-05	0.000221882	1.82315e-05	0	7.27975e-05	3.85105e-05	2.71597e-05	4.73684e-05	1.95921e-05	3.26117e-05	7.12807e-05	0.000100723	0.000139726	6.11796e-05	3.91524e-05	0.000125244	0.000334688	0.000129696	0	0.000915098	0	0.000111376	0	1.19777e-05	3.72646e-05	0.000246831	0.000147022	0.000217327	3.81886e-05	0	0.000170256	6.39968e-05	0.000174788	4.13682e-05	8.15634e-05	0	0.000173488	4.72691e-05	8.06516e-05
K00200	0	0	0.000246851	0	0	0	0	0	0	0	0	0	0	0	0	0	0	0	0	0	0	0	0	0	0	0	0	0	0	0	0	0	0	0	0	0	0	0	0	0	0	0	0	0	0	0	0	0	0
K00201	0	0	0.000209362	0	0	0	0	0	0	0	0	0	0	0	0	0	0	0	0	0	0	0	0	0	0	0	0	0	0	0	0	0	0	0	0	0	0	0	0	0	0	0	0	0	0	0	0	0	0
K00202	0	0	0.000236419	0	0	0	0	0	0	0	0	0	0	0	0	0	0	0	0	0	0	0	0	0	0	0	0	0	0	0	0	0	0	0	0	0	0	0	0	0	0	0	0	0	0	0	0	0	0
K00203	0	0	0.00021305	0	0	0	0	0	0	0	0	0	0	0	0	0	0	0	0	0	0	0	0	0	0	0	0	0	0	0	0	0	0	0	0	0	0	0	0	0	0	0	0	0	0	0	0	0	0
K00204	0	0	0.000118796	0	0	0	0	0	0	0	0	0	0	0	0	0	0	0	0	0	0	0	0	0	0	0	0	0	0	0	0	0	0	0	0	0	0	0	0	0	0	0	0	0	0	0	0	0	0
K00205	0	0	0.000412961	0	0	0	0	0	0	0	0	0	0	0	0	0	0	0	0	0	0	0	0	0	0	0	0	0	0	2.77949e-05	0	0	0	0	0	0	0	0	0	0	0	0	0	0	0	0	0	0	3.60485e-05
K00208	0.000105421	0.000224361	0.000361759	0.000772702	0.000647414	0.000938398	0.000826518	0.00039313	0.000245409	0.00140793	0.000346181	0.000312579	0.000789366	0.00107707	0.000270197	0.000723568	0.00122463	0.000925462	0.000815219	0.00093198	0.000314077	0.000168334	0.00014977	7.70936e-05	7.77959e-05	0.00042456	0.000166055	0.000425305	0.000479049	3.87237e-05	0.000446152	0.000774152	0.00087498	0.000284152	0.000393455	0.000384614	0.000171863	9.27926e-05	0.000635638	0.000873246	0.000293128	0.000599562	0.000686889	0.000792384	0.000904961	0.000747334	0.000268567	0.000760249	0.000354743
K00209	0	0	3.73933e-05	0	0	0	0	0	0.00030614	0	0	0	4.21346e-05	0	6.09857e-05	0	0	0	0.000105775	4.38521e-05	0	0	0	0	0	0	0	0	0	0	0	0	0	0	0	0	0	0	0	0	0	0	0	0	0	0	0	0	0
K00210	6.7938e-05	0.000118959	3.70507e-05	0.000447472	0.000299936	0.000510059	0.000625472	0.00029766	0.000107899	0.000651413	0.000165602	0.000175886	0.000538706	0.00071624	0.000158869	0.000520698	0.00122771	0.000710189	0.000437869	0.000449114	0.000257222	0.000125951	8.90817e-05	4.41164e-05	0	0.000288857	0.000174234	0.000273212	0	0	0.000248747	0.000371775	0.000405513	6.01687e-05	0.000168536	0.00023203	0.000221386	8.91078e-05	0	0	0.000144158	0.000348626	0.00049619	0.000554013	0.000389038	0.000370101	0.000156292	0.000469385	0.000219725
K00215	0.000523464	0.000568952	0.000589962	0.000746491	0.000707433	0.000778759	0.00085128	0.0007205	0.000648442	0.000778655	0.000769507	0.000568365	0.000855952	0.000695421	0.000782484	0.000939213	0.000632467	0.000749736	0.000984742	0.0010483	0.000714161	0.000624027	0.00067642	0.000657954	0.000478875	0.00067486	0.000566644	0.000649271	0.000216762	0.000803331	0.000828961	0.000818676	0.00129272	0.000209629	0.000517693	0.000633494	0.000753952	0.000641608	0.000808794	0.00121104	0.000594473	0.000985915	0.000744711	0.000610004	0.000911672	0.000727587	0.000793049	0.000866815	0.000774567
K00216	0	0	0	0	0	0	0	0	0	0	0	0	0	0	0	0	0	0	0	0	1.4332e-05	0	0	0	3.48431e-05	0	0	0	0.000115652	0	0	0	0	0.000523273	5.39492e-05	0	0	0	0	0	0	0	0	0	0	0	0	0	0
K00219	0	0	0	0	0	0	0	0	0	0	0	0	0	0	0	0	0	0	0	0	0	0	0	0	5.97945e-05	0	0	0	0.00012849	0	0	0	0	0.000195915	8.33793e-05	0	0	0	0	0	0	0	0	0	0	0	0	0	0
K00226	0.000134642	8.42537e-05	5.97789e-05	0.000608678	0.000178183	0.000141843	0.000477523	0.000264426	7.95561e-05	0.000112196	0.000158711	0.000106436	0.000396722	0.000510416	0.000136139	0.000375703	0.0005098	0.000631207	0.000270163	0.000159966	0.000146806	0.000138593	9.90149e-05	5.72087e-05	3.29167e-05	0.000202056	0.000151931	0.000239199	0.000230803	5.63908e-05	0.000247039	0.000372479	7.99179e-05	6.10725e-05	0.000169267	0	0.000140703	7.10079e-05	7.88674e-05	8.75843e-05	0.000126307	0.000176067	0.00031801	0.000461696	8.9784e-05	0	0.000185837	0.000367311	7.7043e-05
K00228	0	0	0	0	0	0	0	0	0	0	0	0	0	0	0	0	0	0	0	0	0	0	0	0	5.41753e-05	0	0	0	0.000122505	0	0	0	0	0.000151035	6.87467e-05	0	0	0	0	0	0	0	0	0	0	0	0	0	0
K00230	0	0	0.000103973	0.000123791	0	0	0	0	0	4.28626e-05	0	1.36042e-05	0	7.9534e-05	0	0	0	0	0	0	2.42104e-05	0	0	0	0.000102459	4.03525e-05	0	0	0.00022684	0	0	0	0	0.000248413	0.000159008	0	0	0	0	0	0	0	0	4.07615e-05	0	0	0	0	0
K00231	0	0	0	0	0	0	0	0	0	0	0	0	0	4.157e-05	0	0	4.95061e-05	0	0	0	0	0	0	0	0	0	0	0	0	0	0	0	0	2.82996e-05	0	0	0	0	0	0	0	0	0	0	0	0	0	0	0
K00239	0.000733541	0.000614122	0.000657351	0.000736191	0.000988989	0.00172404	0.00105733	0.000592104	0.000564034	0.0021636	0.00064795	0.000718287	0.000939537	0.000838453	0.000770582	0.00138634	0.00131277	0.00108209	0.00197399	0.00212849	0.000562437	0.000328445	0.00071013	0.000480937	0.00013843	0.000539288	0.000934234	0.000860608	0.000185397	0.0016145	0.00104075	0.00123422	0.00266593	0.000353286	0.000450944	0.000846379	0.0012527	0.00101796	0.00162885	0.00321035	0.000987773	0.00137925	0.00114021	0.000884212	0.00272068	0.00290094	0.00103851	0.00101345	0.00123635
K00240	0.000220243	0.000268452	0.000253548	0.00057463	0.000838737	0.00124891	0.000868441	0.000411571	0.000277539	0.00193862	0.000945029	0.000293536	0.00084414	0.000836697	0.00045633	0.00109083	0.00127987	0.000861136	0.00144698	0.00174481	0.000330554	0.000178395	0.000316968	0.000162486	0.000112629	0.000346054	0.000285176	0.000589678	0.00016185	0.00011723	0.000635566	0.00077699	0.00207622	0.000429551	0.000326675	0.000330321	0.000643102	0.000747147	0.00138446	0.002157	0.000417178	0.000997558	0.000586483	0.000598372	0.00221287	0.0016394	0.000399408	0.000797633	0.000722108
K00241	9.36464e-05	0.000176409	0.000145263	0.000464035	0.000457618	0.000501294	0.000642313	0.000319015	0.000175169	0.000812327	0.000569326	0.000184546	0.000519611	0.000600836	0.000221215	0.000622263	0.000936198	0.000756261	0.00103858	0.00103533	0.000314759	8.61703e-05	0.0001766	6.91648e-05	0.000122529	0.000290253	0.000140014	0.000297762	0.0001527	6.36642e-05	0.000429336	0.00057103	0.000915698	0.000351685	0.000305109	0.000264319	0.000190095	8.2202e-05	0.000794862	0.000736744	0.000297027	0.000451406	0.000561505	0.000644665	0.000801032	0.000935689	0.000261723	0.000502206	0.00038882
K00242	0	0	0	0	0	0	0	0	0	0	0	0	0	0	0	0	0	0	0	0	5.5473e-05	0	0	0	4.92273e-05	0	0	0	7.96505e-05	0	0	0	0	0.000158668	6.43552e-05	0	0	0	0	0	0	0	0	0	0	0	0	0	0
K00243	0.000450914	0.000584613	0.000494773	0.000749647	0.000439405	0.000466707	0.000746522	0.000759925	0.000588557	0.000549817	0.000458277	0.000565231	0.00063007	0.000755322	0.000645233	0.000633318	0.000714375	0.000682808	0.000612955	0.000587365	0.000515087	0.000743109	0.000365295	0.000433481	0.000536447	0.000388099	0.000289604	0.000351725	0.000193843	0.000578702	0.000525215	0.000623981	0.000509705	0.000100656	0.000367637	0.00061507	0.000635039	0.000634873	0.000475565	0.000311814	0.000514461	0.000606462	0.000646701	0.000610067	0.000416774	0.000385824	0.000481571	0.00063024	0.000425412
K00244	0.00026701	0.000138038	3.37099e-05	9.91722e-05	0	6.47177e-05	1.64488e-05	4.80548e-05	0	6.7333e-05	0.000158442	4.55746e-05	4.20919e-05	2.70938e-05	9.26802e-05	6.77332e-05	0	0	3.73204e-05	5.79959e-05	0.000109046	0	0.000114214	5.98856e-05	0.000166125	9.82146e-05	0.000447946	0.000173603	0.000390061	0	0	0	5.2246e-05	0.000406949	0.00014094	0.000134535	0	9.34192e-05	9.09608e-05	0	0.000101629	0.000155525	4.2024e-05	5.30522e-05	0	8.80846e-05	0.000386776	0.000131345	0.000199105
K00245	0	0	0	0	0	0	0	0	0	0	0	2.23317e-05	0	1.70389e-05	0	0	0	0	0	0	3.62533e-05	0	0	0	9.55338e-05	2.27142e-05	0	0	0.00016282	0	0	0	0	0.0003398	0.000126897	0	0	0	0	0	0	0	0	2.70483e-05	0	0	1.57007e-05	0	0
K00246	0	0	0	0	0	0	0	0	0	0	0	0	0	0	0	0	0	0	0	0	0	0	0	0	4.41515e-05	0	0	0	0.000208724	0	0	0	0	0.000219265	0	0	0	0	0	0	0	0	0	0	0	0	0	0	0
K00247	0	0	0	0	0	0	0	0	0	0	0	2.5191e-05	0	0	0	0	0	0	0	0	2.70049e-05	0	0	0	6.91232e-05	1.66726e-05	0	0	0.000254695	0	0	0	0	0.000265107	0.000131326	0	0	0	0	0	0	0	0	0	0	0	0	1.86498e-05	0
K00248	0.000740002	0.000719324	0.000478701	4.09279e-05	0.000812401	0.000364947	7.4825e-05	0.000389387	0.000674853	0.000245104	0.000682294	0.000675614	0.000236345	2.82179e-05	0.000673147	0.000209675	0.000119894	0.00011242	0.000148324	0.000169404	0.00052676	0.000782325	0.000479948	0.000570798	0.000560752	0.000245708	0.000444712	0.000354012	0	0.000369887	0.000454303	0.000372537	0.000181527	0	0.000333301	0.000716481	0.000442019	0.000572534	0.000554625	0.000634742	0.000672951	0.000282406	0.000288045	0.000102346	0.000248734	0	0.000514571	0.000289513	0.000471691
K00254	0	0	2.87772e-05	2.01681e-05	0	0	0	0	5.67883e-05	0	0	0	2.20547e-05	0.000120751	0	5.46112e-05	5.15803e-05	0	0	0	5.73633e-05	0	8.61158e-05	0	8.38682e-05	2.04086e-05	0	0	0.000211341	0	0	0	0	0.000283602	0.000172238	0	0	0	0	0	0	0	0	5.13743e-05	0	0	0	2.27908e-05	0
K00259	0.00012839	0.000106119	0.000205011	0.000545293	0.000179442	8.78189e-05	0.000492013	0.000246821	8.62801e-05	0.000385719	0.000226503	8.33819e-05	0.000383682	0.000533665	0.000158057	0.00055694	0.000613287	0.000693539	0.000681698	0.000620411	0.000180155	0.000108085	0.000134972	6.62545e-05	1.99049e-05	0.000259176	0.00012691	0.000281978	5.21265e-05	5.18741e-05	0.000210673	0.000368803	0.00043305	5.44323e-05	0.000184819	0.000208241	0.000109254	9.93553e-05	0.000220629	0.00032022	0.00020557	0.00043043	0.000361683	0.000526895	0.000436047	0.000307244	0.000186035	0.000357385	0.000336913
K00261	0	0	0	0	0	0	0	0	0	0	0	0	0	0	0	0	0	0	0	0	0	0	0	0	1.32189e-05	0	0	0	0	0	0	0	0	0.000145107	0	0	0	0	0	0	0	0	0	0	0	0	0	0	0
K00262	0.00162866	0.00146985	0.00149515	0.00145124	0.00232485	0.00271159	0.00181537	0.00146735	0.00163792	0.00197386	0.00181509	0.00196906	0.002086	0.00200353	0.00164007	0.00156223	0.00264034	0.00200539	0.00187637	0.00187851	0.00187509	0.00131691	0.00151849	0.00148079	0.000891571	0.00167777	0.00164962	0.00181694	0.000342251	0.00139748	0.0017549	0.00201555	0.00226083	0.000341961	0.00108783	0.00192786	0.00142654	0.00108222	0.0019161	0.00211116	0.00195225	0.00169046	0.00201256	0.0017849	0.00253488	0.00222527	0.00171242	0.00210144	0.00171869
K00265	0.000144576	0.000150793	9.61152e-05	0.000406265	0.000294454	0.000438563	0.000437358	0.000189601	0.000156796	0.000800661	0.000240096	0.00017934	0.000492425	0.000371159	0.000270766	0.000581421	0.000473812	0.000468978	0.00095208	0.000961507	0.000223407	0.00013669	0.000192236	0.000102867	0.000103143	0.000240257	0.000176664	0.000245936	0.000208806	0.000163981	0.00027713	0.000306689	0.000952183	0.000276537	0.00025566	0.000236691	0.000157959	0.000131719	0.000560093	0.000846	0.000220428	0.000475484	0.000289405	0.000470846	0.000976151	0.000858724	0.000211664	0.000467268	0.000444918
K00266	0.00155641	0.00157626	0.00128584	0.00109653	0.00189759	0.00218768	0.00134226	0.00154154	0.00151448	0.00221048	0.00151256	0.00198429	0.001583	0.00133195	0.00167552	0.0015702	0.00139852	0.00132513	0.00207929	0.00211019	0.00206534	0.0014284	0.00153838	0.00171817	0.00124754	0.00188136	0.00181916	0.00204443	0.000340508	0.00181252	0.00156332	0.00141746	0.00230989	0.000397237	0.000993997	0.00166036	0.00142646	0.00141257	0.00194525	0.00254233	0.00169844	0.00187944	0.00125855	0.00123896	0.00219604	0.0020698	0.00175627	0.0017755	0.00212896
K00275	0	0	0	0.000454516	0	0	2.83553e-05	3.30897e-05	7.29475e-05	9.54366e-05	0	2.6693e-05	6.83136e-05	0.000241092	5.54764e-05	0.000318846	9.92792e-05	0.000532176	2.01953e-05	0	5.96227e-05	5.87471e-05	7.50891e-05	0	5.89077e-05	0.000112315	0	8.00307e-05	0.000154784	5.78685e-05	5.04328e-05	0.000319785	0	0.000212318	0.000206846	0	0.000138	7.46138e-05	0	0	0	4.80593e-05	0.000123127	0.000440226	0	0	3.42765e-05	3.9007e-05	4.46692e-05
K00276	0	0	0	0	0	0	0	0	0	0	0	0	0	2.34934e-05	0	0	0	0	0	0	1.76046e-05	0	0	0	7.45738e-06	0	0	0	0.000186982	0	0	0	0	0.000138653	0.000103555	0	0	0	0	0	0	0	0	4.9826e-05	0	0	0	0	0
K00278	0.000490989	0.000594135	0.000539998	0.000581542	0.000784857	0.000888346	0.000821476	0.000745309	0.000604401	0.00100171	0.000554301	0.000707706	0.00101205	0.000659725	0.000740004	0.000803483	0.0010308	0.000746084	0.001158	0.00113638	0.000777498	0.000814722	0.000459788	0.000614952	0.000563481	0.000555878	0.000512905	0.000824628	0.000221677	0.000511048	0.000816388	0.000785556	0.00112047	0.000341827	0.000582144	0.000627578	0.000541878	0.000586577	0.000834836	0.000925088	0.000604021	0.000861231	0.000812092	0.000749058	0.00106444	0.00102867	0.000539701	0.000915637	0.000585898
K00281	2.89843e-05	5.71333e-05	7.47335e-05	0.000392671	0.000194115	0.000296622	0.000596603	0.000246196	0.00011661	0.000135802	5.5502e-05	0.000103202	0.000463096	0.000432033	0.000147293	0.000377249	0.000721658	0.000596731	0.000313624	0.000170622	0.000222064	8.56852e-05	0.000145297	5.65387e-05	7.37323e-05	0.000164422	0.000132854	0.000262462	0.000194211	5.71125e-05	0.000256731	0.00041331	0	0.000254785	0.000285917	0.000212068	0.000124161	5.70033e-05	0	0	0.000142315	0.000223542	0.000387832	0.000481886	0	0	0.000166923	0.000465061	8.17919e-05
K00282	0	0	0	0	0	0	0	0	0	0	0	0	0	0	0	0	0	0	0.000115773	8.16098e-05	0	0	0	0	0	0	0	0	0	0	0	0	0	0	0	0	0	0	0	0	0	0	0	0	0	0	0	0	7.39298e-05
K00283	6.61558e-05	0	0	0	0	0	0	0	0	0	0	0	0	0	0.000128924	0	0	0	0.00012788	6.7963e-05	7.51692e-05	0	8.22247e-05	7.3257e-05	0	0.000117855	0	0	0	5.1631e-05	0	0	0.000116363	0	0	0	0	0	0	0	0	0	0	0	0	0	0	0	7.04839e-05
K00284	0.000462074	0.000564366	0.000381041	2.16063e-05	0.00048976	0.000210507	0.000135596	0.000418561	0.000316378	0.000136578	0.000442523	0.000698472	0.000168564	9.19528e-05	0.000430458	0.000121544	9.66075e-05	5.82868e-05	7.80285e-05	0.000152037	0.000498645	0.000551802	0.000253533	0.000478426	0.000478602	0.000300395	0.000240106	0.000263675	0	0.000400494	0.000295097	0.000169967	0.000122597	1.11938e-05	0.000234768	0.000378051	0.000327266	0.000433436	0.000370108	0.000367075	0.000384616	0.000281509	0.000171361	8.64307e-05	0.000172664	0.000164267	0.000318678	0.000246594	0.000250459
K00285	0	0	0	0	0	0	0	0	0	0	0	0	0	3.18437e-05	0	0	0	0	0	0	2.42274e-05	0	0	0	6.40124e-05	2.09642e-05	0	0	0.000125342	0	0	0	0	0.00018308	0.00012303	0	0	0	0	0	0	0	0	2.81313e-05	0	0	0	0	0
K00286	0.000479107	0.000506384	0.000518828	0.000748152	0.000428595	0.000342977	0.000659515	0.000718344	0.000651919	0.000204182	0.000315123	0.000379254	0.000769547	0.000605549	0.000613885	0.000580706	0.000309509	0.000762362	0.000423245	0.000353419	0.000469203	0.000580342	0.000498196	0.000657372	0.00054148	0.000497881	0.000449304	0.000677729	0.00044887	0.000359134	0.000604595	0.000785917	0.000158622	0.000345008	0.000610221	0.000574831	0.000585932	0.000587297	0.000313153	0	0.000460152	0.000412087	0.000584687	0.000656166	0.000159503	0	0.000566989	0.000541237	0.000452525
K00287	0.000547095	0.000802258	0.000786491	0.000766449	0.000543907	0.000381617	0.000783322	0.000720721	0.000576809	0.000160746	0.000583792	0.000760692	0.000597902	0.000692994	0.000587342	0.000433912	0.000378121	0.000597282	0.000683991	0.000615689	0.000373761	0.000696716	0.000542428	0.000695967	0.000500557	0.000244905	0.000358136	0.000366873	0.000352156	0.000836462	0.00084853	0.000887046	0.000534785	0.00136665	0.00057105	0.000782572	0.00067568	0.000464851	0.000526502	0.00046457	0.000662056	0.000539588	0.000725113	0.000635722	0.000281648	0.000245297	0.00047885	0.000618152	0.000305775
K00290	0.00108638	0.00113731	0.00104039	0.000728344	0.00155224	0.00149478	0.000989005	0.000906591	0.000845766	0.00169386	0.00118557	0.00145398	0.00082293	0.00115797	0.00112838	0.0016247	0.00134099	0.00113799	0.00161066	0.00185142	0.00129642	0.000992392	0.000747591	0.000927221	0.000618434	0.000840889	0.00116542	0.000965022	0	0.00114976	0.00123387	0.00116263	0.00200394	0.000115233	0.000628808	0.00141014	0.000940959	0.00114482	0.00163608	0.002079	0.0010966	0.00154311	0.00123483	0.000940836	0.00207409	0.00165395	0.00124381	0.00115558	0.00128777
K00294	0	0	3.47213e-05	8.58662e-05	0	0	0	0	4.71239e-05	0	0	0	0	3.34241e-05	3.29672e-05	0	0	0	1.48141e-05	0	4.65322e-05	0	0	0	0	0	0	0	0	0	0	0	0	0	0	0	0	0	0	0	0	0	0	8.76738e-05	0	0	0	0	0
K00297	0.000487833	0.000637273	0.000497837	0.000787367	0.00053547	0.000461089	0.00096192	0.00078683	0.00061985	0.000383169	0.000479719	0.000526852	0.00076875	0.0007243	0.000669186	0.000676171	0.000673434	0.000939234	0.000705182	0.000695494	0.000525432	0.000709223	0.000583211	0.000627411	0.000674016	0.000609	0.000631683	0.000810156	0.000390365	0.000504268	0.000752083	0.000854776	0.000643935	0.000373335	0.000686332	0.000695552	0.000648662	0.000566755	0.00048622	0.000432097	0.000437498	0.0005003	0.000765423	0.000835281	0.000464004	0.000402788	0.00051425	0.00064201	0.000313788
K00299	0	0	0	0	0	0	0	0	0	0	3.36442e-05	0	0	2.00566e-05	0	0	0	0	0	0	2.23857e-05	0	2.74676e-05	0	8.77447e-05	0	0	0	0.000193794	0	0	0	0	0.000192528	0.00016033	0	0	0	0	0	0	0	0	3.73426e-05	0	0	0	0	0
K00303	0	0	0	0	0	0	0	0	0.000251401	0	0	0	4.0764e-05	0	8.94458e-05	0	0	0	0	0	0	0	0	4.24781e-05	0	0	0	0	0	0	0	0	0	0	0	0	0	0	0	0	0	0	0	0	0	0	0	0	0
K00313	0	0	0	0	0	0	2.76333e-05	0	0	0	0	0	0	2.32414e-05	0	0	0	0	0	0	0	0	4.8054e-05	0	0.000139202	4.23322e-05	0	0	0.000448369	0	0	0	0	0.000218576	0.000258658	0	0	0	0	0	0	0	0	8.63332e-05	0	0	0	0	0
K00318	0	0	0	7.36121e-05	0	0	0	0	0	0	0	0	0	0	0	0	0	0	0	0	2.47307e-05	0	0	0	0	0	0	0	0	0	0	0	0	0	0	0	0	0	0	0	0	0	0	6.40591e-05	0	0	0	0	0
K00319	0	0	0.000119606	0	0	0	0	0	0	0	0	0	0	0	0	0	0	0	0	0	0	0	0	0	0	0	0	0	0	0	0	0	0	0	0	0	0	0	0	0	0	0	0	0	0	0	0	0	0
K00320	0	0	0.000139184	0	0	0	0	0	0	0	0	0	0	0	0	0	0	0	0	0	0	0	0	0	0	0	0	0	0	0	0	0	0	0	0	0	0	0	0	0	0	0	0	0	0	0	0	0	0
K00322	0	0	0	0	0	0	1.62867e-05	0	0	0	0	1.89147e-05	0	2.1545e-05	0	0	0	0	0	0	3.80177e-05	0	1.74495e-05	0	9.65717e-05	3.0687e-05	0	0	0.00025	0	0	0	0	0.000344972	0.000147653	0	0	0	0	0	0	0	0	4.76875e-05	0	0	0	0	0
K00324	0	0	0	0	0	0	0	0	0	0	0	1.47616e-05	0	1.86789e-05	0	0	0	0	0	0	7.77899e-06	0	2.93748e-05	0	4.76403e-05	0	0	0	0.000114762	5.38866e-05	0	0	0	0.000192298	0.00010226	0	0	0	0	0	0	0	0	2.90881e-05	0	0	0	0	1.58045e-05
K00325	0	0	0	0	0	0	0	0	0	0	0	1.42096e-05	0	0	0	0	0	0	0	0	0	0	0	0	4.9405e-05	2.39793e-05	0	0	0.000150164	2.1981e-05	0	0	0	0.000181157	0.000118258	0	0	0	0	0	0	0	0	0	0	0	0	0	0
K00330	6.85625e-05	0.000170397	0.00023208	0.000316535	0.000327875	0.000757033	0.000509808	0.000210225	0.000141793	0.000553355	0.000294161	0.000114787	0.00044576	0.000330632	0.000332537	0.00052502	0.000582709	0.000442465	0.00062679	0.000643175	0.000169068	0	0.000141638	6.57741e-05	5.71105e-05	0.000162532	9.09885e-05	0.000219407	9.37478e-05	3.26601e-05	0.000219878	0.000390554	0.000797531	0.000251566	0.000193361	0	0.000140715	0.000119101	0.000498255	0.00061681	0.000242566	0.000492145	0.000400099	0.000397652	0.000601911	0.000686467	0.000148939	0.000410332	0.00020207
K00331	9.41593e-05	9.29378e-05	0.000196388	0.000415751	0.000360087	0.000659258	0.000655022	0.000288746	0.00014679	0.00107193	0.000421184	0.000114971	0.000497068	0.000665382	0.000297121	0.000645444	0.00099108	0.000886688	0.00122316	0.00124544	0.000262533	8.41599e-05	0.000128688	6.89602e-05	6.44493e-05	0.000284499	0.000204613	0.000350265	0.000167218	5.075e-05	0.00021874	0.000416197	0.000769357	0.000321698	0.000302754	0	0.000141661	5.27087e-05	0.00068017	0.000891577	0.000173976	0.000513351	0.000488864	0.000446926	0.00102908	0.000935006	0.000183495	0.00051351	0.000396276
K00332	0	0	0	0	0	0	0	0	3.16878e-05	0	0	0	0	0	0	0	0	0	0	0	0	0	0	0	0	0	0	0	0	0	0	0	0	0	0	0	0	0	0	0	0	0	0	0	0	0	0	0	0
K00333	0	0	0	0	0	0	0	0	0	0	0	0	0	0	0	0	0	0	0	0	2.0401e-05	0	0	0	0	0	0	0	0	0	0	0	0	0	0	0	0	0	0	0	0	0	0	0	0	0	0	0	0
K00334	9.44725e-05	0.000191705	0.000185277	0.000101943	7.26955e-05	6.80706e-05	1.37058e-05	7.75408e-05	0.000179541	5.51049e-05	4.24167e-05	0.000281279	4.4289e-05	0.000164837	0.000115572	5.06455e-05	3.8294e-05	0	3.63881e-05	0	0.000161981	9.65959e-05	0.000237978	0.000108807	0.000128393	0.000137946	0.000256429	9.75077e-05	0.00036568	0.000626741	7.79567e-05	8.82734e-05	0	0.000226384	0.000161336	0.000140151	0.000289945	0.000211364	0	0	0.00027834	4.32045e-05	0.00024996	8.82287e-05	0	0.0002305	0.000107318	2.71436e-05	0.000126511
K00335	0.000118907	0.000142696	0.000119939	6.93452e-05	4.63575e-05	6.87519e-05	3.14692e-05	6.38919e-05	0.000184892	5.24735e-05	3.91592e-05	0.000215899	4.96932e-05	0.000244936	8.79799e-05	3.75874e-05	5.73975e-05	0	4.87473e-05	0	0.000133251	7.79365e-05	0.00023629	0.000112339	8.88074e-05	0.000150255	0.000215681	7.94266e-05	0.000254174	0.000539076	7.33403e-05	0.000104394	8.17867e-05	0.000193277	0.000140693	0.000129562	0.000151584	0.000199473	4.18611e-05	0	0.000153556	7.28314e-05	0.000171354	7.66058e-05	0.000128888	0.000143785	8.84816e-05	3.66244e-05	0.000132462
K00336	0.000136565	0.000154886	0.000108172	2.8956e-05	8.49392e-05	7.5832e-05	0.000117954	0.000136873	0.00014443	3.51764e-05	5.15479e-05	0.00020592	8.12698e-05	0.000283628	9.58569e-05	2.3162e-05	6.96509e-05	0	3.28696e-05	4.95345e-05	0.000131612	7.7841e-05	0.000170785	0.000166226	8.10038e-05	0.000216196	0.000171805	8.55813e-05	0.000124512	0.000517985	0.000130963	9.92229e-05	6.98168e-05	0.000199911	0.000152314	0	0.00017229	0.000177095	4.62852e-05	0	0.000123338	0.000193599	0.000149521	6.41501e-05	0.000105011	0.000136241	0.000136534	0.000142616	0.000103831
K00337	0.000114178	0.000171513	0.000219868	0.000387754	0.000452463	0.000974629	0.000604068	0.000286954	0.000183739	0.00133715	0.000326444	0.000123029	0.000460679	0.000565451	0.000329093	0.000771797	0.000901319	0.000546762	0.00105063	0.00121348	0.000227479	0.000127812	0.000148097	5.98272e-05	5.51244e-05	0.000245121	0.00039935	0.000304164	0.000126008	5.57677e-05	0.000394767	0.000398879	0.0014947	0.000277983	0.000271442	0.00025456	0.000213441	0.000106967	0.000786306	0.00153543	0.000349947	0.000701543	0.000542252	0.000470022	0.00152016	0.00153367	0.000240342	0.0004915	0.00050362
K00338	0	0	6.13741e-05	0.000345476	0.000325118	0.000370547	0.000413187	0.000225172	9.98007e-05	0.000275845	0.000190678	7.86681e-05	0.000315522	0.000507651	0.000150719	0.000402894	0.000528058	0.00043226	0.000474313	0.000430553	0.000181923	6.02077e-05	0.000128048	0	7.44011e-05	0.000336543	0	0.00021774	0.000122371	4.71852e-05	0.000261785	0.000331324	0.000473211	0.000227044	0.000284363	0	0.000162953	9.87227e-05	0.000244246	0	0.00016947	0.000358706	0.000372752	0.000410478	0	0	0.000150413	0.000266544	0.000176754
K00339	0	3.82946e-05	6.62977e-05	0.000227754	0.000226481	0	0.000431992	0.000191092	0.000100599	0.000348148	0.000106307	5.07033e-05	0.000266015	0.000230447	0.000151413	0.000281676	0.000294594	0.000267039	0.00030894	0.000302683	0.000119758	5.30967e-05	0.000129882	4.82031e-05	6.85662e-05	0.000107687	0	0.000194364	0.00018813	3.4354e-05	0.00019823	0.000153727	0.000535238	0.000221112	0.000230749	0	8.84487e-05	0	0	0	0.000128581	0.000203493	0.000240812	0.000315721	0	0	9.44156e-05	0.000228168	0.000212834
K00340	5.21678e-05	0.000103983	0.000102262	0.000203373	0.000279091	0.000173231	0.000229643	0.000143214	5.67066e-05	0.00025596	0.00012896	0.000100952	0.000282694	0.000410165	0.000130439	0.000286843	0.000487022	0.000390907	0.000308463	0.000218542	0.000112812	7.38813e-05	0	0	9.65492e-06	0.000165322	0	0.000175216	5.10881e-05	0	0.000112194	0.000274209	0.000539932	8.78169e-05	0.000110601	0.000255559	0	0	0.000606624	0.000426827	9.62815e-05	0.000355338	0.000296863	0.000319912	0	0.000140994	0.00016051	0.000228035	0.000136132
K00341	8.8154e-05	0.000137789	0.000188549	0.000344145	0.000429561	0.000780853	0.000613956	0.000304958	0.000158485	0.000864088	0.000337285	0.000144601	0.000574246	0.000431873	0.000318513	0.00066148	0.000618641	0.000626971	0.000857012	0.000916514	0.000229361	0.000102946	0.000139283	6.4265e-05	6.24037e-05	0.000235421	0.000167888	0.000341286	0.000149724	5.66659e-05	0.00044548	0.000555449	0.00116795	0.000282803	0.00032751	0.000302215	0.000202993	0.000101775	0.000584661	0.00105209	0.00022276	0.000608793	0.000424008	0.000524983	0.00104438	0.000838087	0.000205026	0.000610842	0.000328781
K00342	0.000107596	0.000155043	0.000175823	0.000379561	0.000390829	0.000801477	0.000651966	0.000341171	0.000144984	0.000757861	0.000229069	0.000165494	0.000702038	0.000495208	0.000346332	0.000670941	0.000734858	0.000699299	0.000753279	0.000786753	0.000257799	0.000122376	0.000156499	7.3652e-05	7.21952e-05	0.000246997	0.000201276	0.000380572	0.000203389	3.97516e-05	0.000449911	0.000635692	0.00111579	0.000284754	0.000300074	0.00027171	0.000238348	8.2841e-05	0.000491781	0.00127507	0.000245682	0.000576226	0.000572144	0.000616375	0.00103408	0.000840838	0.000230459	0.000560169	0.000360544
K00343	7.84913e-05	0.000125912	9.22801e-05	0.00029014	0.000299768	0.00043744	0.000409433	0.000200696	0.000147743	0.000641791	0.000188393	9.07211e-05	0.000347562	0.000391056	0.000190319	0.000517779	0.000437791	0.00052187	0.000672576	0.000911362	0.000137845	8.86741e-05	0.000125907	4.38064e-05	5.28394e-05	0.000215431	0.00016973	0.000216573	9.01808e-05	0	0.000330365	0.000413853	0.000650638	0.000218134	0.00024135	0.00026986	0.000116452	8.51283e-05	0.000514337	0.000670217	0.000227604	0.000379057	0.000331627	0.000384415	0.000711157	0.000736309	0.000159523	0.000341651	0.000337046
K00344	0	0	0	0	0	0	0	0	0	0	0	0	0	2.51564e-05	0	0	0	0	0	0	2.3928e-05	0	0	0	9.45439e-05	2.78306e-05	0	0	0.000274323	0	0	0	0	0.000275128	0.000180928	0	0	0	0	0	0	0	0	6.45648e-05	0	0	0	0	0
K00346	6.14219e-05	8.83011e-05	0.000102529	0.000473167	0.000286701	0.00044109	0.000516394	0.000210175	0.000124377	0.000483194	0.000255145	0.000112522	0.000448575	0.000521613	0.00020998	0.000449217	0.000803525	0.000668434	0.000437875	0.000419524	0.000173427	0.000103596	8.3174e-05	3.93635e-05	1.50195e-05	0.000159384	0.000108301	0.000321802	0	0	0.000217754	0.000390212	0.000479754	0.000268265	0.00012749	0.000221573	0.000113007	8.59434e-05	0.000265061	0.000422949	0.00013035	0.000274398	0.000378229	0.000529958	0.000406319	0	0.000154355	0.000496692	0.000165023
K00347	7.27915e-05	9.52195e-05	0.000140797	0.000413785	0.000326139	0.000776652	0.000601249	0.000253347	0.000150835	0.000678262	0.000161237	0.00015867	0.000530701	0.000518409	0.000225441	0.000517639	0.000791899	0.000657527	0.00054758	0.0005339	0.000228683	9.44101e-05	9.70993e-05	4.98969e-05	1.28262e-05	0.000195461	0.000160709	0.000351333	0	0	0.000340649	0.000489059	0.000642996	0.000195564	0.000159939	0.000277489	0.000134906	6.91026e-05	0.000405843	0.00061977	0.000198924	0.000463772	0.000503758	0.000515237	0.000704122	0.000701412	0.000187173	0.00059236	0.000314116
K00348	0	9.14075e-05	6.08374e-05	0.000381909	0.000235815	0.000230978	0.000588075	0.000288363	5.56769e-05	0.000119008	8.40843e-05	9.81974e-05	0.000382899	0.000393263	8.8736e-05	0.000300633	0.000544461	0.000389622	0.000243023	0.000207759	0.000117447	5.55526e-05	7.85914e-05	3.67723e-05	1.06367e-05	0.000190708	0.000112078	0.000147283	0	0	0.000202861	0.000261105	0.000132262	0.000191878	0.000150872	0	0.000101077	0	3.68913e-05	0	0.000102587	0.000195018	0.000302757	0.000379751	0	0	0.000141863	0.000456333	6.59917e-05
K00349	7.69042e-05	0.000114524	0.000231444	0.00037484	0.000242062	0.000606295	0.000531193	0.000214319	0.000120935	0.000704097	0.000110601	9.52178e-05	0.000261255	0.0004156	0.000180356	0.000435257	0.000647909	0.000535499	0.000563899	0.000565778	0.000216227	0.000107683	9.18427e-05	0	1.34714e-05	0.000148064	0.00016196	0.000205068	0	0	0.00035704	0.000392444	0.000882529	0.00019283	9.54565e-05	0	0.000156851	0	0.000408269	0.000817083	0.000216153	0.000421475	0.000427133	0.00041052	0.000522636	0.000887017	0.000181709	0.000376969	0.000243903
K00350	0.000103555	9.64997e-05	0.000171244	0.000389536	0.000322781	0.000853695	0.000599563	0.000323241	0.000157489	0.000552995	0.000159809	0.00012001	0.000513572	0.000463523	0.000264066	0.000459405	0.000756779	0.000709057	0.000611159	0.000655358	0.000255961	0.000145822	8.79604e-05	7.11005e-05	1.26578e-05	0.000163973	0.000158798	0.000374298	0	0	0.000369535	0.000612753	0.000799571	0.000256898	0.000149506	0.000260242	0.000127589	8.97826e-05	0.000368964	0.000914407	0.000180454	0.000480769	0.00051444	0.000534816	0.000775457	0.00069405	0.000178923	0.000556098	0.000245609
K00351	0.000159629	0.00022428	0.000237136	0.00049002	0.000548646	0.0010337	0.000671109	0.000298341	0.000187781	0.00131449	0.000504675	0.000147088	0.000605384	0.000548627	0.000360519	0.000759525	0.000952557	0.000729254	0.000988001	0.00118588	0.000267054	0.000117694	0.000180295	7.74662e-05	1.50721e-05	0.000258431	0.000265784	0.00044612	0	0	0.000447263	0.000616362	0.00144042	0.000210449	0.000112461	0.000221282	0.000208194	0.000116181	0.000980386	0.001914	0.000335169	0.000680869	0.000616837	0.000584722	0.00143894	0.00133612	0.000225092	0.000488535	0.000495137
K00355	0	0	0	0	0	0	0	1.51578e-05	0	0	8.07944e-05	3.59452e-05	2.83258e-05	0	0	0	0	0	0	0	0	0	0	0	7.96001e-05	3.20023e-05	0	0	0	0	0	0	0	0.000298145	0	0	0	0	8.30998e-05	0	0	0	0	0	0	0	6.14344e-05	0	0
K00362	0	0	0	0	0	0	0	0	0	0	0	1.26597e-05	0	2.24373e-05	0	0	0	0	0	0	3.29283e-05	0	0	0	8.65875e-05	0	0	0	0.000247514	0	0	0	0	0.00032183	0.000111102	0	0	0	0	0	0	0	0	3.90007e-05	0	0	0	0	0
K00363	0	0	0	0	0	0	0	0	0	0	0	0	0	2.63333e-05	0	0	0	0	0	0	0	0	0	0	5.54718e-05	1.88731e-05	0	0	7.56045e-05	0	0	0	0	0.000252567	0	0	0	0	0	0	0	0	0	0	0	0	0	0	0
K00364	0	0	0	8.43193e-05	0	0	0	0	0	0	5.71143e-05	8.49095e-05	3.58642e-05	3.16591e-05	0	0	0	0	0	0	3.85458e-05	0	0	0	0.000101313	7.03486e-05	0	0	0.000378921	0	0	0	0	0.000324634	0.000148883	0	0	0	3.96765e-05	0	0	0	1.87694e-05	5.56449e-05	0	0	3.61119e-05	1.53481e-05	0
K00370	0	0	0	0	0	0	1.62825e-05	0	0	0	0	2.38036e-05	1.67808e-05	3.51405e-05	0	0	0	0	0	0	3.45217e-05	0	4.70514e-05	0	0.000138572	4.61381e-05	0	0	0.000295605	0	0	0	0	0.000474226	0.000250278	0	0	0	0	0	0	0	0	6.32651e-05	0	0	0	1.88013e-05	0
K00371	0	0	0	0	0	0	1.39399e-05	0	0	0	0	0	1.74392e-05	3.21457e-05	0	0	0	0	0	0	3.80682e-05	0	0	0	0.000110903	3.60315e-05	0	0	0.000239332	0	0	0	0	0.000389529	0.000218139	0	0	0	0	0	0	0	0	6.44588e-05	0	0	0	0	0
K00372	0	0	0	0	0	0	0	0	0	0	0	0	0	0	0	0	0	0	0	0	9.01478e-06	0	0	0	0	0	0	0	0	0	0	0	0	7.73652e-05	0	0	0	0	0	0	0	0	0	0	0	0	0	0	0
K00373	0	0	0	0	0	0	0	0	0	0	0	0	0	0	0	0	0	0	0	0	0	0	0	0	6.73423e-05	0	0	0	9.92459e-05	0	0	0	0	0.000234241	7.24592e-05	0	0	0	0	0	0	0	0	0	0	0	0	0	0
K00374	0	0	0	0	0	0	1.86745e-05	0	0	0	0	2.51155e-05	0	3.07739e-05	0	0	0	0	0	0	2.5703e-05	0	0	0	0.000110786	3.36622e-05	0	0	0.000267438	0	0	0	0	0.000372013	0.000183475	0	0	0	0	0	0	0	0	4.1972e-05	0	0	0	0	0
K00375	0.000361008	0.000400921	0.000310654	1.87259e-05	0.000202642	0.000110724	0.000206885	0.000461674	0.000820552	0.000110043	0.000204943	0.000152497	0.000216081	0	0.000479968	0.000128824	7.64464e-05	4.56359e-05	4.9548e-05	0.000127021	0.000341185	0.000436882	0.000240777	0.000496462	0.00050951	0.00025701	0.00030769	0.000287367	0	0.000245077	0.000372096	0.000245087	0.000111293	0.00112274	0.000245429	0.000162367	0.000378225	0.000445392	0.000181064	0	0.000300097	0.000324054	0.000151488	5.84213e-05	0	0	0.000289306	0.000181436	0.000265834
K00380	0	0	0	0	0	0	0	0	3.99078e-05	0	0	0	0	0	0	0	0	0	0	0	3.10198e-05	0	2.8794e-05	0	5.31643e-05	0	0	0	0.000101791	0	0	0	0	0.000154518	8.76989e-05	0	0	0	0	0	0	0	0	3.00358e-05	0	0	0	0	0
K00381	0	0	0	0	0	0	0	0	0	0	0	0	0	0	0	0	0	0	0	0	3.84073e-05	0	0	0	5.72311e-05	0	0	0	0.00013531	3.06407e-05	0	0	0	0.000207659	0.0001235	0	0	0	0	0	0	0	0	0	0	0	0	0	0
K00382	0.000125796	8.17591e-05	0.000291775	0.00117768	0.000215243	0.000359892	0.000728125	0.000380186	0.000177182	0.000411881	0.000200468	0.000180331	0.000699294	0.000801622	0.000207497	0.000811184	0.000710257	0.00121099	0.00050429	0.000319374	0.00029634	0.000254678	0.000260059	9.4222e-05	0.000249012	0.000569172	0.000326273	0.000368776	0.000625853	0.0001364	0.000337444	0.000604822	7.26986e-05	0.00056921	0.000475268	0.000596528	0.000370858	0.000275263	0.000106803	0	0.000229104	0.000303154	0.000658387	0.00109249	0	0	0.000301432	0.000594979	0.000244241
K00383	0.000105725	0	0	0.000153659	0	0	1.91933e-05	1.93326e-05	0	0	0.000107743	7.01028e-05	3.2365e-05	2.74021e-05	0	0	0	0	0	0	3.04596e-05	0	0	0	0.000127622	0.000112621	0	0	0.000434006	2.9635e-05	0	0	0	0.000314716	0.000151083	0	0	0	7.43641e-05	0	0	0	0	4.25872e-05	0	0	0.000109251	2.62413e-05	0
K00384	0.000851007	0.000725066	0.000872937	0.000655304	0.000487295	0.00076371	0.000656737	0.000916674	0.000837117	0.000819434	0.000540628	0.000598735	0.000667226	0.000471294	0.00100049	0.000916951	0.000686302	0.000638341	0.000898912	0.000942017	0.00103945	0.00115283	0.00111013	0.000966741	0.0010627	0.000945539	0.000807411	0.000850241	0.000440359	0.00133071	0.000790422	0.000761406	0.00100873	0.00031784	0.0005909	0.00088297	0.000828941	0.00108714	0.000851817	0.000903027	0.00066472	0.000780024	0.000762012	0.000597432	0.000801057	0.00089053	0.000873925	0.000687756	0.000881411
K00385	0	0	0	0	0	0	0	0	0	0	0	0	0	0	0	0	0	0	0	0	0	0	0	0	0	3.26341e-05	0	0	0	0	0	0	0	0	0	0	0	0	0	0	0	0	0	0	0	0	0	0	0
K00389	0	0	0	0	0	0	0	0	0	0	0	0	0	9.65994e-05	0	0	4.38013e-05	0	0	0	1.14171e-05	0	0	0	5.13108e-05	2.40923e-05	0	0	0.000185052	0	0	0	0	0.000204412	0.000160309	0	0	0	0	0	0	0	4.2828e-05	3.26599e-05	0	0	0	7.44229e-06	0
K00390	6.21691e-05	6.04975e-05	0.000101208	0	0	0	0	0	0.000141743	3.44401e-05	0.000244396	0	1.95314e-05	3.88198e-05	5.07127e-05	0.000136799	0.000189005	9.04651e-05	1.62248e-05	0	7.29408e-05	0	0.000148783	4.28541e-05	6.32553e-05	2.18784e-05	0	7.5096e-05	0.000197629	0	2.77845e-05	0	0	0.000253499	0	0	0	0	0	0	0	0	0.000242138	0.00010441	0	0	4.73671e-05	0	4.19362e-05
K00394	0.000295255	0.000448889	0.000339437	2.18062e-05	0.000203865	0.000180143	8.04971e-05	0.000401873	0.000465171	0.000111997	0.000238811	0.000428925	0.000160671	0	0.000485134	7.38053e-05	6.16309e-05	0	5.96739e-05	0.000122327	0.000749201	0.000543995	0.000191413	0.000380564	0.000465105	0.000347319	0.000296481	0.000402232	0	0.000582028	0.000238986	9.94793e-05	8.66695e-05	0	0.000198966	0.000324995	0.000292834	0.00037515	0.000292691	0.000191028	0.000229141	0.000235587	0.000134983	3.97396e-05	0	0	0.000307546	0.000198696	0.000126819
K00395	0.00032356	0.000419078	0.000285607	3.19064e-05	0.000192204	9.66124e-05	9.63986e-05	0.000540214	0.000308232	0.000167236	0.000102579	8.71362e-05	0.000132609	0	0.000366407	7.03736e-05	0	0	3.73959e-05	7.9922e-05	0.00046338	0.000671137	0.000139853	0.000327856	0.000596027	0.000220091	0.000190463	0.000386155	0	0.000221593	0.000285626	0.000271391	0	0	0.000216289	0	0.000216121	0.000309231	0.000172113	0	0.000123109	0.000209301	0.000160119	0	0	0	0.000168226	7.17957e-05	0.000110225
K00399	0	0	0.000182129	0	0	0	0	0	0	0	0	0	0	0	0	0	0	0	0	0	0	0	0	0	0	0	0	0	0	0	0	0	0	0	0	0	0	0	0	0	0	0	0	0	0	0	0	0	0
K00400	0	0	0.000382312	0	0	0	0	0	0	0	0	0	0	0	0	0	0	0	0	0	0	0	0	0	0	0	0	0	0	0	0	0	0	0	0	0	0	0	0	0	0	0	0	0	0	0	0	0	4.17352e-05
K00401	0	0	0.000159292	0	0	0	0	0	0	0	0	0	0	0	0	0	0	0	0	0	0	0	0	0	0	0	0	0	0	0	0	0	0	0	0	0	0	0	0	0	0	0	0	0	0	0	0	0	0
K00402	0	0	0.000275198	0	0	0	0	0	0	0	0	0	0	0	0	0	0	0	0	0	0	0	0	0	0	0	0	0	0	0	0	0	0	0	0	0	0	0	0	0	0	0	0	0	0	0	0	0	0
K00424	0	0	0	0	0	0	0	0	0	0	0	0	0	0	0	0	0	0	0	0	0	0	4.5273e-05	0	0	0	0	0	9.11552e-05	0	0	0	0	0.000141677	0	0	0	0	0	0	0	0	0	0	0	0	0	0	0
K00425	5.38697e-05	7.36463e-05	0.000109921	0.000484091	0.000172441	0.000221236	0.00047814	0.00022429	0.000111462	0.000538711	0.000180395	0.000114594	0.000352536	0.000492513	0.000189335	0.000385402	0.000549235	0.000572148	0.000635824	0.000622399	0.000230787	0.000106387	0.000158311	6.10674e-05	0.000192791	0.000249959	0.000185538	0.000310357	0.000599984	4.71728e-05	0.000280771	0.000320796	0.000575482	0.00074125	0.000389712	0.000267114	0.000112739	0.000142111	0.000345226	0.00051226	0.000208891	0.000372906	0.000358471	0.000588919	0.000503596	0.000526353	0.000181124	0.000394289	0.000239281
K00426	5.66091e-05	8.33893e-05	0.00011029	0.000472624	0.000156311	0.000328924	0.000529419	0.000255473	0.000178691	0.000501091	0.000219386	0.000112499	0.000396804	0.000495237	0.000177023	0.000421829	0.000488654	0.000477087	0.00059229	0.000537203	0.000221058	0.000122431	0.0001823	5.64719e-05	0.000157326	0.000247405	0.000180276	0.000239638	0.000502651	5.61778e-05	0.00022498	0.000353025	0.000462393	0.000538835	0.000320325	0.000204642	0.000149471	7.78111e-05	0.000334927	0.000490848	0.000132895	0.000355543	0.000325908	0.000448939	0.000537177	0.000541581	0.00015708	0.00045437	0.00028346
K00427	0	0	0	0	0	0	1.35988e-05	0	0	0	0	1.87479e-05	2.02166e-05	2.94644e-05	0	0	0	0	0	0	3.14265e-05	0	3.48021e-05	0	9.49987e-05	2.67431e-05	0	0	0.000268358	0	0	0	0	0.00026224	0.000181893	0	0	0	0	0	0	0	0	7.89986e-05	0	0	0	0	0
K00428	0	0	2.92361e-05	0.000121476	0	0	1.48226e-05	0	7.00218e-05	0	0	4.08839e-05	6.53958e-05	0.000230448	0	7.38122e-05	5.92612e-05	0	3.4333e-05	0	5.24109e-05	0	0.000106856	0	9.60224e-05	3.22723e-05	0	0	0.000326022	5.17842e-05	7.46023e-05	0	0	0.000292393	0.000218255	0	0	0	0	0	0	0	3.45212e-05	0.000117395	0	0	2.39916e-05	8.29418e-05	0
K00432	6.21006e-05	0.000212066	4.50496e-05	0.000404698	0.000309302	0.000273199	0.000353663	0.000166584	9.52515e-05	0.000713673	0.0004071	5.7284e-05	0.000263604	0.000296102	0.000240809	0.000367176	7.06077e-05	0.000272034	0.000575329	0.000829627	6.1529e-05	0.000101532	0.000140154	3.94351e-05	8.51413e-05	0.000245313	0.000108669	8.57404e-05	0.000203632	0	0.000149878	0.000217368	0.000960359	0.000505502	0.000217672	0.00019445	0	0.00017083	0.000557285	0.000554684	0.00012077	0.000440819	0.000244569	0.000369474	0.000637351	0.000366221	0.000155453	0.000196119	0.000311465
K00433	0	0	0	5.47622e-05	0	0	0	0	0	0	0	0	0	0	0	0	0	0	0	0	2.11788e-05	0	0	0	1.9148e-05	0	0	0	7.72366e-05	0	0	0	0	0.000150944	0	0	0	4.34921e-05	0	0	0	0	0	0	0	0	0	0	0
K00440	0	0	0.000194032	0	0	0	0	0	0	0	0	0	0	0	0	0	0	0	0	0	0	0	0	0	0	0	0	0	0	0	0	0	0	0	0	0	0	0	0	0	0	0	0	0	0	0	0	0	0
K00441	0	0	0.000316536	0	0	0	0	0	0	0	0	0	0	0	0	0	0	0	0	0	0	0	0	0	0	0	0	0	0	0	0	0	0	0	0	0	0	0	0	0	0	0	0	0	0	0	0	0	0
K00442	0	0	0.000140931	0	0	0	0	0	0	0	0	0	0	0	0	0	0	0	0	0	0	0	0	0	0	0	0	0	0	0	0	0	0	0	0	0	0	0	0	0	0	0	0	0	0	0	0	0	0
K00443	0	0	0.000194504	0	0	0	0	0	0	0	0	0	0	0	0	0	0	0	0	0	0	0	0	0	0	0	0	0	0	0	0	0	0	0	0	0	0	0	0	0	0	0	0	0	0	0	0	0	0
K00448	0	0	0	0	0	0	0	0	0	0	0	0	0	0	0	0	0	0	0	0	0	0	0	0	0	0	0	0	0	0	0	0	0	0.000108521	0	0	0	0	0	0	0	0	0	0	0	0	0	0	0
K00449	0	0	0	0	0	0	0	0	0	0	0	0	0	0	0	0	0	0	0	0	0	0	0	0	8.98551e-06	0	0	0	0	0	0	0	0	0.000129747	0	0	0	0	0	0	0	0	0	0	0	0	0	0	0
K00450	0	0	0	0	0	0	0	0	0	0	0	0	0	0	0	0	0	0	0	0	0	0	0	0	0	0	0	0	0	0	0	0	0	0.0001689	0	0	0	0	0	0	0	0	0	0	0	0	0	0	0
K00455	0	0	0	0	0	0	0	0	0	0	0	0	0	0	0	0	0	0	0	0	0	0	0	0	0	0	0	0	0.000199511	0	0	0	0	0.000166579	0	0	0	0	0	0	0	0	0	0	0	0	0	0	0
K00457	0	0	0	0	0	0	0	0	0	0	0	0	0	0	0	0	0	0	0	0	0	0	0	0	0	0	0	0	0	0	0	0	0	9.60198e-05	0	0	0	0	0	0	0	0	0	0	0	0	0	0	0
K00459	0	0	0	0	0	0	0	0	0	0	0	0	0	0	0	0	0	0	0	0	7.84545e-06	0	0	0	4.21801e-06	0	0	0	0	0	0	0	0	4.27362e-05	0	0	0	0	0	0	0	0	0	0	0	0	0	0	0
K00481	0	0	0	0	0	0	0	0	0	0	0	0	0	0	0	0	0	0	0	0	0	0	0	0	8.75622e-06	0	0	0	0	0	0	0	0	0.000201435	0	0	0	0	0	0	0	0	0	0	0	0	0	0	0
K00483	0	0	0	0	0	0	0	0	0	0	0	0	0	2.92029e-05	0	0	0	0	0	0	1.93976e-05	0	0	0	1.27542e-05	0	0	0	0.000292089	0	0	0	0	0.000177356	0	0	0	0	0	0	0	0	0	0	0	0	0	0	0
K00484	0	0	0	0	0	0	0	0	0	0	0	0	0	0	0	0	0	0	0	0	1.5572e-05	0	0	0	1.87577e-05	0	0	0	0.000180071	0	0	0	0	8.81524e-05	0	0	0	0	0	0	0	0	0	0	0	0	0	0	0
K00508	0	0	0	0	0	0	0	0	0	0	0	0	0	0	0	0	0	0	0	0	0	0	0	0	6.04891e-05	0	0	0	0	0	0	0	0	0	0	0	0	0	0	0	0	0	0	0	0	0	0	0	0
K00520	0	0	0	0	0	0	0	0	0	0	0	0	0	2.11573e-05	0	0	0	0	0	0	0	0	0	0	0	0	0	0	0.000615897	0	0	0	0	0.000200358	0	0	0	0	0	0	0	0	0	0	0	0	0	0	0
K00525	0.000577641	0.000371434	0.000485698	0.000938818	0.000705836	0.000745644	0.00107625	0.000528256	0.000399882	0.000652604	0.000531498	0.000356175	0.00103252	0.000909544	0.000702876	0.000841277	0.00112937	0.00117459	0.000595934	0.000479787	0.000645819	0.000255173	0.000815414	0.000457225	0.000266612	0.000486782	0.000912389	0.000883098	0.00073481	0.000136429	0.000893041	0.00119269	0.000595914	0.00171175	0.00064182	0.000796737	0.000511015	0.000381462	0.000499338	0.00052688	0.000719703	0.000715224	0.000830877	0.00101452	0.000752956	0.000889601	0.000806632	0.00102274	0.000878368
K00526	0.000634718	0.000247289	0.000162737	0.000503306	0.00035641	0.000259541	0.000458371	0.00026129	0.000340755	0.00031071	0.00073331	0.000204462	0.000417873	0.000273368	0.000423864	0.000421315	0.000105861	0.000533088	0.000224412	0.000226109	0.000331986	0.000213783	0.000871157	0.00048465	0.000301729	0.000211925	0.000587296	0.000418825	0.000596954	0.000204274	0.000512753	0.00061269	0.000384266	0.00158061	0.00061305	0.000504131	0.000421822	0.000386007	0.000461427	0.000216783	0.000550803	0.000526031	0.000384789	0.000491768	0.0003736	0.000467745	0.000790762	0.000485793	0.000803287
K00528	0.000745776	0.000719725	0.000716136	0.000285991	0.000734496	0.000467464	0.000256834	0.000555089	0.000636888	0.000266175	0.000683012	0.000943099	0.000360953	0.000307578	0.000680752	0.000279162	0.000205678	0.00012287	0.000185136	0.00025351	0.00108303	0.000664963	0.000718558	0.000854118	0.000714706	0.000734078	0.000631307	0.00082172	0.00057661	0.000901892	0.000598402	0.000443953	0.000308503	0.00027268	0.00054957	0.000636182	0.000685064	0.0007774	0.000495432	0.000510831	0.000695948	0.000487707	0.000443	0.000390142	0.00034951	0.000438221	0.00076358	0.00043045	0.000638583
K00529	0	0	0	0	0	0	0	0	0	0	0	0	0	1.88665e-05	0	0	0	0	0	0	1.5465e-05	0	0	0	0	0	0	0	0.000209287	0	0	0	0	7.4445e-05	8.82167e-05	0	0	0	0	0	0	0	0	4.20674e-05	0	0	0	0	0
K00533	0.00033426	0.000449845	0.000206767	0	0.000248055	0	7.37984e-05	0.000336905	0.000140447	8.61386e-05	0.000203686	0.000276386	0.000103783	0	0.000398128	8.67341e-05	2.73387e-05	3.7451e-05	2.56316e-05	7.614e-05	0.000263423	0.000473095	7.08092e-05	0.000327172	0.000410191	0	0	5.95881e-05	0	5.29426e-05	0.000195946	0.000119443	0	0	0.000207435	0	0.000130168	0.00037666	0.000224227	0	0.000221045	0.00016964	0.000103916	0	0	0	0.000113467	0.00010776	0
K00537	0.000123896	7.13293e-05	0.000164599	0.000331549	6.83231e-05	0.000157104	6.39339e-05	5.70342e-05	0.000378448	7.01271e-05	0.000298524	0.000156985	0.000115741	0.000286417	0.000121352	0.000109363	0.000113488	0	4.65098e-05	2.32202e-05	0.000121131	0.000133956	0.00025096	0.000132083	0.000183084	0.000388813	0.00021167	5.54849e-05	0.000646747	0.000282621	0	7.26243e-05	8.31406e-05	0.000748125	0.000249991	0	0.000207217	0.000178995	0.00018881	0	0.000204418	0.000186515	0.000141793	0.000184944	0.000195266	0.000211592	0.000210923	8.57445e-05	0.000118429
K00547	4.06717e-05	0	1.61882e-05	1.1184e-05	0	0	0	0	0	0	8.99091e-05	0	3.17891e-05	0	0	0	0	0	0	0	1.35878e-05	0	0	0	2.47697e-05	3.66154e-05	0	0	0	0	0	0	0	8.62618e-05	0	0	0	0	4.4318e-05	0	0	0	0	0	0	0	7.3612e-05	0	0
K00548	0.000499468	0.000621088	0.000502898	0.000543739	0.000595174	0.000561547	0.000840112	0.000833039	0.000604765	0.000390063	0.000444541	0.000696349	0.000682638	0.000656376	0.000663335	0.000541545	0.00078271	0.000682509	0.000664386	0.000562415	0.000614905	0.000778528	0.000582629	0.000694225	0.000510574	0.000417582	0.000439304	0.000513483	0.000204162	0.00067388	0.000655168	0.000682217	0.000381336	0.000278978	0.000482053	0.000559196	0.000507435	0.000706061	0.000436755	0.00040038	0.000569949	0.000706011	0.00066949	0.000587839	0.000363669	0.000381085	0.000489234	0.000760051	0.000410125
K00549	0.000145416	8.59456e-05	0.000265932	9.23196e-05	0.000124703	8.99125e-05	0.000102338	0.000160877	0.000413993	4.72378e-05	0.000191191	0.000379197	0.000138454	3.99858e-05	0.000160443	3.48242e-05	2.70839e-05	0	4.69829e-05	6.32798e-05	0.00024892	8.45035e-05	0.000162532	0.000196475	0.000157547	0.000198158	0	0	0.000361117	0.00042573	0.000104929	0	8.86879e-05	0.000547656	0.000231789	0	0.000142988	0.000125449	0.000201434	0.000212009	0.000110829	0.000159673	0.000106561	6.86582e-05	0	0	0.000215985	0.000174441	0.000100144
K00554	0.000513898	0.000426979	0.000586335	0.000763416	0.000834719	0.00124622	0.000891528	0.000598164	0.000822275	0.00134911	0.000802679	0.000534326	0.000763209	0.000984113	0.000687537	0.000902083	0.00134323	0.000866666	0.00142944	0.0014222	0.000919982	0.00038028	0.000749544	0.000742903	0.000345982	0.00069602	0.000777784	0.000946405	0.000363791	0.000796195	0.000848155	0.000854166	0.0015301	0.000373213	0.000403526	0.000732114	0.000622626	0.000416855	0.00119544	0.00159012	0.000711064	0.00102194	0.000855744	0.000964315	0.00114802	0.00164678	0.000866042	0.000783989	0.000888316
K00555	0	0	0.00017895	0	0	0	0	0	0	0	0	0	0	0	0	0	0	0	0	0	0	0	0	0	0	0	0	0	0	0	0	0	0	0	0	0	0	0	0	0	0	0	0	0	0	0	0	0	0
K00556	0	0	0	0	0	0	0	0	0	0	0	0	0	3.64042e-05	0	0	3.50886e-05	0	0	0	1.88529e-05	0	0	0	6.77831e-05	0	0	0	0.000180485	0	0	0	0	0.000216138	0.00016705	0	0	0	0	0	0	0	0	0	0	0	0	0	0
K00557	0	0	0	0	0	0	0	0	0	0	5.30395e-05	2.12872e-05	0	2.06774e-05	0	0	0	0	0	0	3.73728e-05	0	0	0	9.79723e-05	3.72236e-05	0	0	0.000231795	0	0	0	0	0.000274738	0.00014844	0	0	0	0	0	0	0	0	4.92154e-05	0	0	0	0	0
K00558	0.00126409	0.00104119	0.00149184	0.000464189	0.00188987	0.000603654	0.0001893	0.000347499	0.00119077	0.00071038	0.00179248	0.00332717	0.00077698	0.000442629	0.000772918	0.000718481	0.000261555	0.000143253	0.00019672	0.000371839	0.00234222	0.00022857	0.00172142	0.00136605	0.00102728	0.000954529	0.00265896	0.00180153	0.000619436	0.00126449	0.00129588	0.00127949	0.00171428	0.000601024	0.000481148	0.00208475	0.00125411	0.000942006	0.000968678	0.000735897	0.00136379	0.00112547	0.000685001	0.000518436	0.000972001	0.00123035	0.00168062	0.00102024	0.00124659
K00560	0.000881452	0.000889222	0.00112785	0.000769785	0.00117073	0.000905061	0.000695564	0.000739343	0.00122064	0.000597312	0.000732363	0.00120112	0.00101226	0.000902091	0.000775606	0.000517551	0.00104223	0.00077114	0.000552156	0.000402995	0.000858046	0.000913967	0.00103376	0.00119952	0.000641479	0.00072648	0.00109409	0.00109125	0.000393256	0.00132942	0.000885111	0.000959217	0.000493872	0.00160647	0.000613831	0.00108583	0.000630592	0.000716852	0.000566973	0.000875411	0.00125255	0.000473353	0.000961204	0.000890148	0.000808137	0.00111353	0.000720055	0.00100442	0.000591517
K00561	0.000115187	0.0012687	0.000132767	0.00104419	4.83213e-05	0.000519776	0.000501682	0.000144199	0.000132162	0.00192902	0.00294768	0.00384028	0.000241619	0.00173328	0	0.000461859	2.76709e-05	0.000358944	0.00013724	0.000105345	6.80774e-05	0.000160697	0.000236743	0.000284146	0.000484089	0.000602656	0.000994046	0.000537305	0.000546178	8.32081e-05	0.000340855	0.00144453	0.00102561	0.00020439	8.21677e-05	0	0.000148027	0.00027754	0.00285189	0.00190825	0.000851333	0.000587626	0.00010416	0.000193491	0.000369983	0.00123162	8.85117e-05	0.000173739	0.000956656
K00563	0.000118118	8.03246e-05	3.83813e-05	0.000123584	0.000115247	0.000158703	7.28847e-05	4.75094e-05	5.9095e-05	7.99177e-05	0.000211576	5.94191e-05	5.1161e-05	0	7.009e-05	7.62937e-05	1.50973e-05	5.57358e-05	0.000112428	7.01479e-05	8.94542e-05	3.83568e-05	0.000127956	0.000102853	0.000141068	0.000411543	0.000212579	0	0.000358416	6.91377e-05	0.00015968	9.70937e-05	0	0.00020031	9.90399e-05	0	0.000130196	0.000130705	8.01283e-05	0	6.85424e-05	8.83368e-05	0.000167999	0.000175608	0	0	0.000229109	0.000112244	0.000349079
K00564	4.93354e-05	0	0	0.000123482	0	0	0	0	0	0	7.08714e-05	6.93046e-05	2.12564e-05	0	0	0	0	0	0	0	2.32731e-05	0	2.56851e-05	0	9.70049e-05	6.82648e-05	0	0	0.000442693	0	0	0	0	0.00030995	8.07853e-05	0	0	0	8.30474e-05	0	0	0	3.56066e-05	0	0	0	4.71378e-05	0	0
K00566	0.000765481	0.000853833	0.00065064	0.00147172	0.00105227	0.00129474	0.00199017	0.00139123	0.000662447	0.00120677	0.000946119	0.000748473	0.00170554	0.00144972	0.000975845	0.00156601	0.00123787	0.00170924	0.00156696	0.00132928	0.00100835	0.000939435	0.00085505	0.000984729	0.000782859	0.00126668	0.000968946	0.00125097	0.000363658	0.000509681	0.00108484	0.0013066	0.00124446	0.00048255	0.0010798	0.000939686	0.000996709	0.000852412	0.000916903	0.000941006	0.000821187	0.00125084	0.00124555	0.00177281	0.000949249	0.00112207	0.00111127	0.00157978	0.000985645
K00567	0.000177186	0.000116831	0.000369554	0.000469479	0.000168014	0.000166425	0.000408166	0.000186916	0.000388724	0.000159552	0.000119664	0.000233432	0.000217679	0.000482386	0.000162955	0.000266435	0.000127859	0.000243164	0.000235519	9.62683e-05	0.000340481	0.000223108	0.000496491	0.000333351	8.56629e-05	0.000370111	0.000452345	0.000439488	0.000101358	0.000360991	0.000256802	0.000162579	9.96368e-05	0.00022509	0.000224989	0.000434196	0.00011976	0.000134427	0.000183202	0	0.000293262	0.000169814	0.00026394	0.000327017	0.000351113	0.000296948	0.000260686	0.000264918	0.000249636
K00568	0	0	0	0	0	0	0	0	0	0	0	0	0	2.2842e-05	0	0	0	0	0	0	1.62803e-05	0	0	0	8.06343e-05	2.12441e-05	0	0	0.000190139	0	0	0	0	0.000298339	0.00012533	0	0	0	0	0	0	0	0	4.04493e-05	0	0	0	0	0
K00571	0.00079236	0.000498514	0.00032519	0.000500095	0.000661241	0.000186895	8.23296e-05	0.000281171	0.000272538	0.000529463	0.000670511	0.000828274	0.000173222	0.000124233	0.000326855	0	0.000313988	8.98464e-05	0.000119879	0.000189603	0.000158784	0.000569771	0.000329588	0.000381478	0.00052046	0.000722411	0.000184472	0.000463894	0.000137846	0.000905982	0.000326363	0.000237011	0.000399083	4.07542e-05	0.000145647	0.000276674	0.000731754	0.000646663	0.0002105	0.000525433	0.000467513	0.000398345	0.000345689	0.000259116	0.000716492	0.000569807	0.000371827	0.000131468	0.000217338
K00573	0	0	0	0	0	0	0	0	0	0	0	0	0	0	0	0	0	0	0	0	9.49261e-06	0	0	0	6.17676e-05	0	0	0	0.000152865	0	0	0	0	0.000218412	0.000128443	0	0	0	0	0	0	0	0	4.50724e-05	0	0	0	0	0
K00574	8.94263e-05	4.87274e-05	7.02423e-05	0.000154558	0	4.64755e-05	2.40234e-05	5.28367e-05	2.13688e-05	0	4.90044e-05	0.000110047	2.38318e-05	2.05977e-05	6.10877e-05	0	2.29367e-05	3.92487e-05	2.53744e-05	0	5.5035e-05	6.71116e-05	9.57089e-05	0	0.000101132	0.000122182	7.61688e-05	0	0.000366372	0.000412888	0	6.52097e-05	0	0.000339568	0.000119064	0	8.03665e-05	0.000168485	0	0	0	0	0.000128532	6.53411e-05	0	8.56594e-05	7.88448e-05	0	0
K00575	0.000310278	0.000320527	5.14596e-05	0	0.00020125	8.24741e-05	9.98883e-05	0.000319519	0.00019748	5.61245e-05	0.000219934	0.000217313	6.3639e-05	1.33428e-05	0.00011769	3.17441e-05	6.38805e-05	0	2.76601e-05	9.05173e-05	0.000154335	0.000432057	0.000263762	0.000481063	0.000394635	0.000123468	0	0	0.000184415	0	0	0	0	6.84264e-05	0.000280993	0	0.000214092	0.000370216	0.000187227	0	0.000195539	4.64456e-05	0.000108773	4.94434e-05	0	0.000173862	0.000109292	9.87179e-05	0.000149761
K00577	0	0	0.00011861	0	0	0	0	0	0	0	0	0	0	0	0	0	0	0	0	0	0	0	0	0	0	0	0	0	0	0	0	0	0	0	0	0	0	0	0	0	0	0	0	0	0	0	0	0	0
K00578	0	0	0.000237617	0	0	0	0	0	0	0	0	0	0	0	0	0	0	0	0	0	0	0	0	0	0	0	0	0	0	0	0	0	0	0	0	0	0	0	0	0	0	0	0	0	0	0	0	0	0
K00579	0	0	0.000118174	0	0	0	0	0	0	0	0	0	0	0	0	0	0	0	0	0	0	0	0	0	0	0	0	0	0	0	0	0	0	0	0	0	0	0	0	0	0	0	0	0	0	0	0	0	0
K00580	0	0	0.000106023	0	0	0	0	0	0	0	0	0	0	0	0	0	0	0	0	0	0	0	0	0	0	0	0	0	0	0	0	0	0	0	0	0	0	0	0	0	0	0	0	0	0	0	0	0	0
K00581	0	0	0.00015689	0	0	0	0	0	0	0	0	0	0	0	0	0	0	0	0	0	0	0	0	0	0	0	0	0	0	0	0	0	0	0	0	0	0	0	0	0	0	0	0	0	0	0	0	0	0
K00582	0	0	0.000121904	0	0	0	0	0	0	0	0	0	0	0	0	0	0	0	0	0	0	0	0	0	0	0	0	0	0	0	0	0	0	0	0	0	0	0	0	0	0	0	0	0	0	0	0	0	0
K00583	0	0	7.21939e-05	0	0	0	0	0	0	0	0	0	0	0	0	0	0	0	0	0	0	0	0	0	0	0	0	0	0	0	0	0	0	0	0	0	0	0	0	0	0	0	0	0	0	0	0	0	0
K00584	0	0	0.000356177	0	0	0	0	0	0	0	0	0	0	0	0	0	0	0	0	0	0	0	0	0	0	0	0	0	0	0	0	0	0	0	0	0	0	0	0	0	0	0	0	0	0	0	0	0	3.82169e-05
K00590	0.00036919	0.00034154	0.000428408	0.000183324	6.7719e-05	0.000278201	4.70964e-05	7.33813e-05	0.000388202	0.000284863	0.000312189	0.000253904	0.000314221	0.000167395	0.00016479	0.000128606	6.23427e-05	8.68452e-05	8.63856e-05	8.16855e-05	0.000235758	0	0.00094942	0.00113236	0.000102923	0.000335541	0.00197916	0.00204801	0	0.000542913	0.000145624	0.000289044	6.36205e-05	4.21651e-06	8.72488e-05	0.00100494	0.000535979	0.000561745	0.000254089	0.000167293	0.000336358	0.000105381	0.00036208	0.000663319	0.000319548	0.000872396	0.000585439	0.000311855	0.000336711
K00595	0.000364064	0.000369062	0.00027534	0.000298082	0.000159375	8.17078e-05	0.000454149	0.000424407	0.000615559	0.000136503	0.000109037	5.0399e-05	0.000354399	0.000148462	0.000445288	0.000247955	0.000115596	0.000404933	0.000182685	0.000198525	0.000227646	0.000478342	0.000174084	0.000322654	0.000357652	3.67878e-05	0	0.000202583	0	0.000139434	0.000241666	0.000262034	0.000117702	2.82832e-05	0.000202213	0	0.000274902	0.000274981	0.000135999	0	0.000266505	0.000369251	0.000264231	0.000302852	7.25312e-05	0	0.000193616	0.00028689	0.000129102
K00598	0	0	0	0	0	0	0	0	0	0	0	0	0	1.23116e-05	0	0	0	0	0	0	1.28489e-05	0	0	0	5.19096e-05	2.83896e-05	0	0	0.000116526	0	0	0	0	0.000185383	0.000127116	0	0	0	0	0	0	0	0	2.81296e-05	0	0	0	0	0
K00600	0.000964784	0.000903469	0.0010082	0.000627462	0.00133587	0.00148204	0.000760256	0.000764902	0.000940915	0.00161989	0.00140396	0.00114697	0.000989948	0.000904472	0.00102196	0.00101078	0.00127854	0.000778937	0.00159756	0.00155643	0.00130363	0.000749231	0.000988263	0.0010215	0.000678723	0.00117833	0.00107586	0.00112799	0.000444549	0.000916876	0.00108743	0.000989955	0.00182485	0.000363968	0.000661147	0.00119231	0.00092373	0.000593388	0.00144015	0.00185164	0.00114043	0.00096833	0.000920668	0.000845032	0.00228586	0.00199579	0.00100547	0.000979393	0.00125073
K00602	0.00122403	0.0013013	0.000936024	0.00113122	0.00207902	0.00239155	0.00168909	0.00134298	0.00128102	0.00245874	0.0017545	0.00148711	0.00161307	0.00149623	0.00131021	0.00182296	0.00229974	0.00155116	0.00282506	0.00303193	0.00154215	0.0011839	0.00131517	0.00130215	0.000820594	0.00155083	0.00129319	0.00128545	0.000405106	0.00142906	0.0015889	0.00139995	0.00318441	0.000491177	0.000952117	0.00150566	0.00109812	0.00107419	0.00250638	0.00294261	0.00144408	0.00190772	0.00146694	0.00117528	0.0029915	0.00280434	0.00150644	0.00157525	0.00169954
K00603	5.15619e-05	6.41119e-05	0.000251468	0.000434568	0.000106717	0.000125142	0.000623406	0.000376965	4.37948e-05	0.000150415	5.26159e-05	9.70537e-05	0.000451631	0.000505399	0.000104756	0.000367166	0.000811403	0.000699008	0.000297274	0.00020668	0.000214354	9.41553e-05	0.000120358	6.81638e-05	1.41966e-05	0.000294457	0.000163114	0.000391348	2.81097e-05	0	0.000161797	0.000317549	0	4.6672e-05	0.000234885	0.000250676	0.000121163	7.2372e-05	0	0	0.000141503	0.000205259	0.000345557	0.000605102	0	0	0.000136931	0.000406765	0.000108217
K00604	0.000519106	0.000531044	0.00056129	0.000615029	0.000629863	0.00065478	0.000598479	0.000599695	0.000647926	0.000839644	0.000510955	0.00050808	0.000625257	0.000621227	0.00062593	0.000713965	0.000577458	0.000493432	0.000865717	0.000702485	0.000566066	0.000722285	0.000558187	0.000685668	0.000679106	0.000656972	0.000689235	0.000713172	0.000351573	0.00048642	0.000576336	0.000547704	0.000855144	0.000389353	0.000457677	0.000656082	0.000592287	0.000626428	0.000792936	0.000909601	0.00060465	0.000694167	0.000563031	0.000629935	0.000767362	0.000763326	0.000562208	0.000646547	0.000674335
K00605	0	7.2296e-05	0.000146746	0.000511089	0.000341553	0.000518166	0.000703747	0.000312076	0.000236005	0.000216622	6.97015e-05	0.000171933	0.000589122	0.000598264	0.000190689	0.000420573	0.00105283	0.000748887	0.000368618	0.000282016	0	0.000151247	0.000211188	9.50495e-05	9.20428e-05	0.000277847	0.000182906	0.000367273	0.00024431	8.65003e-05	0.000367253	0.000600958	7.72943e-05	0.000285347	0.000308971	0.00030273	0.000247249	0.000135266	0	0	0.000211457	0.000268339	0.000626399	0.000662543	0.000134742	0.000152845	0.000160717	0.000601634	0.000198409
K00606	0.000142991	0.000201091	0.000610089	0.000577322	0.000686392	0.000861511	0.000624652	0.000572765	0.000662293	0.000572377	0.000494262	0.00096341	0.000535423	0.00067675	0.000580164	0.000524919	0.00113929	0.000782863	0.000554536	0.00047892	0.000824694	0.000631383	0.000320933	0.000345112	0.000498397	0.000530007	0.000272317	0.000422414	0.000116526	0.00014787	0.000598423	0.000364275	0.000293505	0.000221197	0.000379782	0.00057916	0.000509584	0.000415253	0.00031687	0.000340463	0.000544033	0.000379601	0.000772447	0.000542471	0.000215539	0.000338386	0.000362095	0.000662578	0.000332218
K00609	0.00102722	0.00106399	0.000919285	0.000701551	0.0012154	0.00149979	0.000689785	0.000801078	0.00100971	0.00144958	0.00121218	0.00116129	0.000909496	0.000825356	0.00101454	0.000999101	0.00103422	0.000913331	0.00141964	0.00147875	0.000940817	0.000884246	0.000958752	0.00105408	0.000722984	0.001068	0.000875433	0.000900077	0.000473787	0.000834057	0.000960516	0.00106916	0.00152935	0.000370434	0.000717256	0.00109585	0.000752456	0.0007401	0.00157218	0.00173738	0.000989917	0.00135424	0.000869093	0.000675895	0.00196657	0.00138274	0.000961601	0.000947683	0.00120888
K00610	0.000973788	0.000928339	0.000939439	0.000639317	0.000607025	0.000447662	0.000638795	0.000659975	0.000861706	0.00031526	0.000685509	0.00110007	0.000688502	0.000670699	0.000790583	0.000636758	0.000762588	0.000659987	0.000389926	0.00039334	0.000578338	0.000681825	0.000566204	0.000697931	0.000600824	0.000557753	0.000848589	0.000545939	0.000293022	0.000919662	0.000583129	0.000726115	0.00035034	0.000361279	0.000532547	0.000695246	0.000522647	0.0006419	0.000531952	0.000722578	0.00112891	0.000681047	0.000663449	0.000578832	0.000434842	0.000350461	0.000777539	0.000514333	0.000643018
K00611	0.00108655	0.00095383	0.000960537	0.000329047	0.000887975	0.000603464	0.000242321	0.000697459	0.00094965	0.000346833	0.000774898	0.00141391	0.000415169	0.00017141	0.000891725	0.000344852	0.000186874	0.000164041	0.000352063	0.000359465	0.00131638	0.000831731	0.00104805	0.00116534	0.00106599	0.00118423	0.00122572	0.00113556	0.000636702	0.00163627	0.000843692	0.000527307	0.000395353	0.000341866	0.000536185	0.00113026	0.00104218	0.00105509	0.000678817	0.00081863	0.00100006	0.000559968	0.000580597	0.000291861	0.00046701	0.00064079	0.001106	0.000593957	0.00100883
K00615	0.00232312	0.00243643	0.00199949	0.0013839	0.0018002	0.00197179	0.00201917	0.00231726	0.00179528	0.00191099	0.00209379	0.00314139	0.00178687	0.00110008	0.00226261	0.00201124	0.00148258	0.00189025	0.00173057	0.00186643	0.00294217	0.0024983	0.00176641	0.00215782	0.00231568	0.00171434	0.00242816	0.00236575	0.00062701	0.0025395	0.00201664	0.00201914	0.00196971	0.00209948	0.00173446	0.00265561	0.0022289	0.00216531	0.00247665	0.00238849	0.00206187	0.0017783	0.00177304	0.00165151	0.00194658	0.00214315	0.00230599	0.00188157	0.00216086
K00616	0.000995551	0.00126601	0.000810794	0.000616728	0.000652056	0.000772366	0.000966829	0.00089447	0.000530793	0.000314984	0.000583195	0.00167489	0.000841821	0.000763149	0.000905973	0.000609047	0.000816204	0.000643824	0.000309017	0.000337481	0.00107742	0.000940545	0.000849931	0.000990991	0.00070264	0.00103161	0.00104106	0.000637844	0.000386718	0.00158573	0.000847972	0.000929444	0.000253028	0.000444581	0.000913793	0.00138844	0.000858427	0.00131431	0.000687385	0.000672705	0.000985265	0.000582525	0.00099405	0.000956125	0.000361288	0.000413894	0.000919035	0.000674927	0.000656606
K00619	0	0	0	0	0	0	0	0	0	0	0	0	0	0	0	0	0	0	3.94602e-05	0	0	0	0	0	0	0	0	0	0	0	0	0	0	0	0	0	0	0	0	0	0	0	0	0	0	0	0	0	0
K00620	0.000468724	0.000369648	0.000476616	7.1948e-05	0.000318693	0.000297485	9.73077e-05	0.000337929	0.000487458	0.000123382	0.000313147	0.000448529	0.000197883	8.93433e-05	0.000504866	0.000176032	9.77337e-05	8.66958e-05	0.00021051	0.000150979	0.000459049	0.000453064	0.000472269	0.000540025	0.000446244	0.000435562	0.00048743	0.00043846	6.92995e-05	0.000616239	0.000368993	0.000190258	0.000137325	5.49605e-06	0.000192375	0.000334732	0.000520279	0.000492085	0.000329404	0.000316088	0.00043911	0.000313814	0.000224475	8.46089e-05	0.000187674	0.00024436	0.000426801	0.000175772	0.000470321
K00625	0.000887637	0.000997872	0.000686073	0.000704747	0.00102068	0.00150274	0.000775193	0.000919611	0.000825513	0.00135924	0.00100354	0.00117829	0.000886592	0.000831223	0.000984282	0.00107554	0.00108443	0.000819413	0.00102792	0.00129859	0.000870556	0.000880185	0.000653725	0.000704097	0.000587109	0.000691961	0.000584941	0.000742997	0.000254432	0.000741778	0.000940543	0.00107625	0.00157307	0.000152671	0.000561378	0.000917603	0.000808273	0.000706179	0.00130826	0.00187843	0.00104596	0.00110079	0.000773437	0.000756886	0.00138338	0.00104766	0.000931367	0.00101662	0.000948328
K00626	0.000749845	0.000784061	0.000608221	5.514e-05	0.000663808	0.000354812	5.31229e-05	0.000360422	0.000545473	0.000222234	0.000657076	0.000939759	0.000193533	3.84048e-05	0.00057351	0.000215673	7.39334e-05	0.000139971	0.000145456	0.00015081	0.000471984	0.000568744	0.000508943	0.000602756	0.000636833	0.000249555	0.000563347	0.000412716	0.000400398	0.000423532	0.000397752	0.00021775	0.000190744	0.00037893	0.000544066	0.000649215	0.000593229	0.000666026	0.000602035	0.000613534	0.000555552	0.000236605	0.000230081	0.000174532	0.000330553	0.000328417	0.0006987	0.000338143	0.000598722
K00627	6.2471e-05	1.40423e-05	0	9.39316e-05	0	0	1.65819e-05	1.7381e-05	2.05893e-05	0	7.85142e-05	6.93877e-05	3.49717e-05	1.93187e-05	0	0	0	0	0	0	5.72548e-05	0	3.86247e-05	0	0.000113079	7.33501e-05	0	0	0.0003725	4.3572e-05	0	0	0	0.000324522	0.000117107	0	0	0	7.58475e-05	0	0	0	0	3.62992e-05	0	0	7.15906e-05	1.87951e-05	0
K00631	0	0	0	0	0	0	5.67489e-06	0	0	0	0	1.1818e-05	0	1.67742e-05	0	0	0	0	0	0	2.23253e-05	0	1.79063e-05	0	7.97479e-05	1.1538e-05	0	0	0.000187046	0	0	0	0	0.000233004	0.000112353	0	0	0	0	0	0	0	0	2.62456e-05	0	0	0	0	0
K00632	0	0	0	0	0	0	1.791e-05	0	0	0	0	4.90547e-05	0	2.57345e-05	0	0	0	0	0	0	3.9875e-05	0	4.67509e-05	0	0.000112826	3.91986e-05	0	0	0.000282135	0	0	0	0	0.000374789	0.000195373	0	0	0	0	0	0	0	0	6.45909e-05	0	0	0	0	0
K00633	0	0	4.52316e-05	0	0	0	2.7835e-05	9.04036e-06	0	0	0	1.51435e-05	2.62125e-05	0.000162109	4.13309e-05	0	9.197e-05	0	2.75637e-05	0	4.58023e-05	8.83908e-05	0.000103807	5.13203e-05	8.72622e-05	7.49655e-05	0	0	0.000439684	6.79021e-05	6.80005e-05	0	3.87848e-05	0.000320578	4.93702e-05	0	0	0	0	0	0	0	4.76738e-05	0.000106611	0	5.19538e-05	3.53712e-05	0	8.89139e-05
K00634	0	8.55707e-05	0.000154169	0.000355668	0.00027428	0.000147561	0.000626736	0.000255966	0.00011873	0.000107939	0.000116708	5.46737e-05	0.000427461	0.000391262	0.000140399	0.00035914	0.000423009	0.000612647	0.000306385	0.000193067	0.00010689	8.84879e-05	0.000145683	5.99279e-05	0	0.000162848	0.000171413	0.000254949	9.26888e-05	0	0.000238257	0.000330839	8.37028e-05	4.16872e-05	0.000201931	0.000227296	0.000127297	9.94654e-05	0	0	0.000176999	0.00018578	0.000233137	0.000324285	0	0	0.000181444	0.000433661	0.000160741
K00638	0	0	0	0	0	0	0	0	0	0	0	0	0	0	0	0	0	0	0	0	0	0	0	0	0	0	0	0	0	0	0	0	0	0	0	0	0	0	0	0	0	0	0	0	0	0	0	0	0
K00639	0.000212898	0.000148448	0.000168372	0.000581205	0.000606779	0.00143799	0.000935431	0.000571067	0.000291943	0.000293056	0.00037229	0.000444629	0.00076767	0.000948815	0.000378569	0.000598818	0.00122379	0.00183062	0.00049549	0.000413033	0.000340258	0.000259497	0.000450039	0.000233967	0.000115677	0.000370435	0.000176045	0.000417698	0.000204632	7.28677e-05	0.000499782	0.000654957	0.000243959	0.000306111	0.00056931	0.000595854	0.000209945	0.000109022	6.92554e-05	0.00045236	0.000317163	0.000337306	0.000929257	0.00100428	0.000443872	0.000490194	0.000310994	0.00101868	0.000221589
K00640	0.000591971	0.000646416	0.000711244	0.000951958	0.000817436	0.00103608	0.000765089	0.00105171	0.000675756	0.000692727	0.000499846	0.000868745	0.000948952	0.00112244	0.000832503	0.000733792	0.000939052	0.00091509	0.000610592	0.000634317	0.000800529	0.000904901	0.000766505	0.000762865	0.000667769	0.00107269	0.000851594	0.00119391	0.000466268	0.000681195	0.000996989	0.000786858	0.000484315	0.000550557	0.0007384	0.000698895	0.000702772	0.000709622	0.000550473	0.000639624	0.000737524	0.000646102	0.000772913	0.000815359	0.000600641	0.000597736	0.00101822	0.000943373	0.000657183
K00641	0	0	0.00034083	0	0	0	0	0	3.1787e-05	0	0	0	0	0	0	0	0	0	0	0	4.8305e-05	0	0	0	0	0	0	0	0	4.7451e-05	0	0	0	0	0	0	0	0	0	0	0	0	0	0	0	0	0	0	0
K00645	0.000672816	0.000740005	0.000509696	0.000604768	0.000797685	0.00113542	0.000751254	0.000663639	0.000655225	0.00127479	0.000843483	0.000635282	0.000832936	0.000737846	0.000815115	0.000868796	0.00105863	0.000679873	0.00125983	0.00119729	0.000771465	0.000795154	0.000521718	0.000672774	0.00068366	0.000545466	0.000840157	0.000931381	0.000597954	0.0003972	0.000789754	0.0006168	0.00158007	0.000288313	0.000547039	0.00068456	0.00073105	0.000648126	0.00138258	0.00155167	0.000628232	0.00100204	0.00070754	0.000590897	0.00123869	0.0011973	0.000633609	0.000868592	0.000919635
K00647	8.44984e-05	0.000117584	6.36697e-05	0.00045895	0.00023715	0	0.000778435	0.000324458	7.48796e-05	0.000117908	7.74467e-05	2.45424e-05	0.000535629	0.000204494	9.88806e-05	0.000424667	4.7723e-05	0.000864591	0.000410896	0.000292323	6.84608e-05	0	0.000120064	7.8149e-05	5.33959e-05	0.000130587	0.000109959	0.000251528	9.00014e-05	0	0.000184398	0.000399572	6.52466e-05	0.000251865	0.000444842	0.00030255	0.000117465	0.000113955	0.000314384	0	9.92528e-05	0.000207669	0.000315546	0.000668875	0.000116701	0	0.00021702	0.000537513	9.75527e-05
K00648	0.000504486	0.000576285	0.000433876	0.00118467	0.000828559	0.00133989	0.00110442	0.000894966	0.000518557	0.00135538	0.00080277	0.000436605	0.00109593	0.00119443	0.000827951	0.00121275	0.00138698	0.000913277	0.00127261	0.00144743	0.000674439	0.000591437	0.000489914	0.000552091	0.000507615	0.000732863	0.000502876	0.000596627	0.000308652	0.000222177	0.000895957	0.00104441	0.00150754	0.000353168	0.000470837	0.000648923	0.000869648	0.000573126	0.00100099	0.00124707	0.000802923	0.00103334	0.0010068	0.000956238	0.00141897	0.00114487	0.000686383	0.000985204	0.000753493
K00651	0.000856574	0.000879352	0.000558094	0.00055936	0.000606614	0.00089954	0.000762926	0.000792833	0.00077658	0.00068102	0.000698253	0.000587301	0.00080101	0.00077151	0.000848779	0.000672924	0.00086904	0.000667101	0.000690624	0.000677911	0.000769828	0.000850581	0.000617411	0.00078656	0.000757769	0.000858662	0.000982014	0.00079631	0.000371021	0.000597549	0.0008384	0.00072641	0.000665471	0.000464418	0.000689052	0.00066463	0.000887538	0.000813215	0.000765892	0.000569177	0.000669959	0.000816633	0.000841804	0.00063712	0.00049401	0.000580551	0.00071972	0.000778724	0.000830375
K00652	0.000165838	0.000295761	0.000291179	0.000896742	0.000634879	0.000798637	0.00103061	0.000521562	0.00021543	0.000997724	0.000528011	0.000190636	0.000879664	0.00105724	0.000408224	0.00105059	0.00126155	0.00105322	0.00118773	0.00128027	0.00028318	0.000174328	0.000273966	9.70902e-05	0.000109445	0.00038213	0.000274149	0.00041866	0.000267136	4.35615e-05	0.000579339	0.000739653	0.00146146	0.000205614	0.000420859	0.000317985	0.000268915	0.000142922	0.000824025	0.00107595	0.000371288	0.000898125	0.000709353	0.000962657	0.0011755	0.00116372	0.000326591	0.000831019	0.00052999
K00655	0.000996711	0.00102229	0.000870563	0.000655864	0.00066563	0.000730244	0.000692102	0.00120771	0.000654624	0.00131248	0.000729302	0.000520584	0.000726845	0.000604241	0.00111506	0.000762852	0.000656463	0.000801491	0.000770924	0.000934365	0.000892647	0.00132074	0.000665028	0.000873843	0.00122178	0.000629957	0.000796418	0.00092744	0.000254449	0.000928721	0.000787916	0.000800435	0.000801953	0.000302332	0.000707689	0.000753936	0.000930261	0.00114475	0.000831453	0.000605503	0.000584617	0.00116918	0.000703628	0.000781624	0.000797509	0.000687348	0.000877737	0.000684237	0.000760508
K00656	0.00161477	0.00151873	0.00133703	0.0011358	0.00195216	0.00185671	0.00144917	0.00138486	0.00137816	0.00172492	0.001644	0.0019108	0.00149722	0.00108432	0.00138967	0.00159695	0.0012112	0.00136878	0.00193305	0.00207233	0.00181611	0.00132931	0.00157622	0.00146439	0.00118223	0.00175689	0.00187805	0.0017046	0.00103706	0.00272386	0.00156875	0.00143933	0.00222228	0.000941673	0.00138991	0.00185287	0.001441	0.0013237	0.00186044	0.00241565	0.00168693	0.00167003	0.00140671	0.00141194	0.00220515	0.0020914	0.00173852	0.00155104	0.00179976
K00657	0.000113082	8.63521e-05	0.000156971	0.000428676	0.000385871	0.000235942	0.000438102	0.000183765	0.000129957	0.000153771	0.000146066	4.12301e-05	0.000250901	0.000305018	0.000525412	0.000372256	0.00019724	0.00051504	0.000147489	0.000131441	0.000100203	0.000900212	0.000156151	0.000165885	0.000105044	0.000272987	0	0.00024783	0.000274793	0.000323205	0.000155786	0.000263352	0.00012625	0.000310025	0.000320312	0.00023132	0.000187746	8.88618e-05	2.75738e-05	0	0.000177028	0.000179964	0.000194651	0.000463024	0	0	0.000370199	0.000381038	9.08119e-05
K00658	0	0	2.06752e-05	0.000440686	0	0	7.2841e-05	2.9923e-05	5.87841e-05	0.000146886	2.43114e-05	2.80422e-05	8.40509e-05	0.000286093	7.59286e-05	0.00035115	0.000211903	0.000590539	2.86482e-05	1.72633e-05	8.21501e-05	0.000112358	8.01674e-05	0	0.000112741	0.000243561	0	0.000113281	0.000104588	0	0	0.000212777	0	0.000185919	0.000112307	0.0001516	0.000147149	9.42486e-05	0	0	7.24691e-05	0	0.000184544	0.000476332	0	0	3.50733e-05	4.90174e-05	3.68915e-05
K00661	0.000998877	0.00115859	0.000675834	0.0011771	0.000447259	0.000461523	0.000846363	0.000999081	0.000918626	0.000472208	0.000252156	0.000403574	0.000898247	0.000946349	0.000996691	0.000763479	0.000734935	0.000802324	0.000562609	0.000568569	0.000638692	0.00108899	0.000627355	0.000838396	0.000826254	0.000940041	0.000780062	0.00097999	0.000583661	0.000416611	0.00096892	0.00093829	0.000310428	0.000403637	0.000864327	0.00142727	0.000795534	0.00104701	0.000955514	0.000677562	0.000763219	0.000724524	0.00100904	0.00118452	0.000273112	0.000464378	0.000463811	0.000544881	0.000831324
K00662	9.02352e-05	6.0162e-05	0	0	4.86129e-05	0	0.000111727	9.43815e-05	0	0	0	0	5.87195e-05	0	0	0	3.19784e-05	0	0	0	3.36801e-05	0	7.49239e-05	0.000128801	4.99219e-05	6.71499e-05	0	0	0	0	0	0	0	0	0	0	0	0	0	0	0	0.00022197	0	0	0	0	0.000117851	8.86418e-05	3.94253e-05
K00666	3.18193e-05	8.09582e-05	0.000242052	0.000469149	0.000229291	0.000385232	0.000686491	0.000344911	8.07371e-05	0.00020138	7.0115e-05	0.000157519	0.000572228	0.0005975	0.000146166	0.000397715	0.000913426	0.000706174	0.00026832	0.000180553	0.000222729	0.000141613	0.000150875	9.30609e-05	9.64604e-05	0.000292453	0.000125336	0.00030112	0.000287329	7.39397e-05	0.000334108	0.000440345	7.19167e-05	3.72708e-05	0.00023244	0.000251748	0.000207749	8.63994e-05	0	0	0.00019804	0.000224033	0.000445285	0.000655871	0	7.4247e-05	0.000139816	0.000521562	9.04004e-05
K00672	0	0	0.000275326	0	0	0	0	0	0	0	0	0	0	0	0	0	0	0	0	0	0	0	0	0	0	0	0	0	0	2.36121e-05	0	0	0	0	0	0	0	0	0	0	0	0	0	0	0	0	0	0	0
K00673	0	0	0	0	0	0	0	0	0	0	0	0	0	1.9136e-05	0	0	0	0	0	0	1.72252e-05	0	0	0	5.18627e-05	0	0	0	7.92157e-05	0	0	0	0	0.00013095	6.13499e-05	0	0	0	0	0	0	0	0	0	0	0	0	0	0
K00674	4.50948e-05	0	2.99881e-05	1.73846e-05	2.63464e-05	5.02383e-05	2.09664e-05	2.65823e-05	0	0	2.51285e-05	9.36632e-05	3.43374e-05	2.76381e-05	3.2694e-05	4.88345e-05	6.15073e-05	0	2.01063e-05	0	6.08287e-05	3.12375e-05	0	0	0.000121102	8.86081e-05	5.20699e-05	0	0.000201157	4.81167e-05	0	0	0	0.000222606	6.38259e-05	0	0	0	6.34592e-05	0	0	0	3.5895e-05	3.19831e-05	0	0	8.5501e-05	3.40089e-05	2.41224e-05
K00675	0	2.4181e-05	4.36545e-05	2.12516e-05	0	0	0	2.91238e-05	0	0	0	0	0	0	0	0	0	0	0	0	2.22337e-05	0	0	0	6.37142e-05	0	0	0	0.000106478	0	0	0	0	0.000417672	0.000123536	0	0	0	0	0	0	0	6.03969e-05	2.87327e-05	0	0	0	0	0
K00677	0.000137953	0.000186891	0.000160931	0.00097566	0.000687094	0.000791266	0.00103032	0.00052986	0.000302047	0.000842208	0.000409127	0.000214383	0.000840518	0.00112789	0.000338041	0.000937483	0.00109661	0.000974298	0.00100683	0.000908247	0.000391057	0.000268628	0.000229606	0.000121917	7.25216e-05	0.00064624	0.000373682	0.000433613	0.000224008	6.79604e-05	0.000589754	0.000790273	0.000688016	0.000301263	0.000472694	0.000428432	0.000274849	0.000169869	0.000530474	0.00051695	0.000351796	0.000606669	0.000793288	0.00097759	0.000783254	0.000411465	0.000333391	0.000917449	0.000388826
K00681	0	0	0	0	0	0	0	0	0	0	0	2.63035e-05	0	2.94575e-05	0	0	0	0	0	0	2.98987e-05	0	5.61522e-05	0	0.0001142	3.20294e-05	0	0	0.00048978	0	0	0	0	0.000300333	0.000171444	0	0	0	0	0	0	0	0	6.16781e-05	0	0	0	0	0
K00684	0	6.48539e-05	2.54971e-05	0.000215024	0.000144971	0	0.000600183	0.000248506	7.4006e-05	0.000162819	6.70978e-05	4.48334e-05	0.00035373	9.41063e-05	7.27229e-05	0.000311129	6.90622e-05	0.000404581	0.000422411	0.000313088	0.00012412	0	0.0001078	5.38185e-05	9.12263e-05	3.22997e-05	0	0.000134434	0.000166029	3.7863e-05	0.000269435	0.000335936	0.000248084	0.000233463	0.00036648	0	8.94725e-05	4.68425e-05	0	0	0	0.000285054	0.000227725	0.000364791	0	0	0.000192422	0.000332816	0.000139664
K00687	4.55244e-05	0	0	0.000132337	0	0	0	0	0	0	4.54436e-05	5.81957e-05	0	0	0	0	0	0	0	0	0	0	0	0	2.83316e-05	3.50803e-05	0	0	0.000258792	2.14981e-05	0	0	0	3.06039e-05	0	0	0	0	5.62999e-05	0	0	0	0	0	0	0	5.3226e-05	0	0
K00688	0.00185807	0.00185917	0.00148963	0.00135913	0.00215802	0.00202696	0.00150598	0.00174904	0.00181557	0.00177518	0.00169528	0.00201867	0.00201116	0.00183184	0.00201123	0.00176072	0.00166558	0.00103402	0.00198855	0.00193198	0.00173469	0.00157132	0.00196259	0.00209991	0.00153043	0.00159596	0.00182437	0.00185051	0.000606278	0.00209421	0.00186646	0.00158793	0.00193768	0.000652552	0.00166842	0.00198368	0.00177574	0.00169526	0.00191887	0.00209351	0.00202242	0.00193634	0.00157994	0.00121617	0.00196069	0.00199308	0.00191629	0.00178513	0.00192566
K00689	0	0	0	0	0	0	0	0	0	0	2.89518e-05	0	0	0	0	0	0	0	0	0	0	0	0	0	1.80419e-05	0	0	0	0	0	0	0	0	0	0	0	0	0	4.52098e-05	0	0	0	0	0	0	0	5.32101e-05	0	0
K00690	0.000327255	0.000358181	0.000288845	2.50668e-05	6.04788e-05	6.59871e-05	3.65609e-05	0.000229122	0.000104325	6.09714e-05	8.63595e-05	0.000408262	6.23527e-05	6.27545e-05	0.000285929	5.76813e-05	1.94011e-05	3.03808e-05	2.22962e-05	7.83095e-05	0.000233289	0.000479612	0.000105567	0.000173747	0.00048708	8.85763e-05	0	6.44614e-05	0.000287974	7.72735e-05	0.000159023	8.51895e-05	0	0.000150922	0.0003855	0	0.000195849	0.000345814	0.000210533	0	0.000169743	0	8.73364e-05	9.41656e-05	0	8.65954e-05	0.000120652	7.26816e-05	8.63566e-05
K00691	0	0	0	0.000138815	0	0	6.90639e-05	0	0	0	4.61552e-05	0	3.99886e-05	0.000143482	0	0	0.000313986	0	0	0	5.18768e-05	0	0	0	0	1.81381e-05	0	0	0.000194831	0	0	0	0	7.77828e-05	0	0	0	0	0	0	0	0	9.8647e-05	0	0	0	0	0	0
K00694	0	0	0	0	0	0	1.12938e-05	0	0	0	4.76404e-05	2.56219e-05	0	2.27447e-05	0	0	0	0	0	0	4.34931e-05	0	2.56495e-05	0	0.000135597	2.71769e-05	0	0	0.000265562	0	0	0	0	0.000396765	9.47142e-05	0	0	3.57288e-05	0	0	0	0	0	3.2821e-05	0	0	0	0	0
K00697	0	0	0	0	0	0	0	0	0	0	0	0	0	2.27002e-05	0	0	0	0	0	0	2.50834e-05	0	0	0	7.01202e-05	0	0	0	0.000165602	0	0	0	0	0.000188713	0.000137324	0	0	0	0	0	0	0	0	4.15157e-05	0	0	0	0	0
K00700	0.00119462	0.00119082	0.000914291	0.000698172	0.00125616	0.001489	0.000887758	0.00107276	0.00174419	0.00149316	0.00134519	0.00127651	0.00102073	0.0010899	0.00138158	0.00117045	0.0011763	0.000831541	0.00143096	0.00151989	0.00127531	0.00106598	0.00113677	0.00115287	0.00108332	0.00118293	0.00174958	0.00164371	0.000332026	0.00122963	0.00119647	0.000987901	0.00190699	0.000356056	0.000797863	0.00120034	0.00132145	0.00133184	0.00169528	0.00170361	0.00109781	0.00144821	0.00106482	0.000893487	0.00174812	0.00163394	0.0013774	0.00107141	0.00148149
K00702	0.000667978	0.000770894	0.000441914	1.35905e-05	0.000786606	0.00080026	0.000182893	0.000480627	0.000716383	0.000784482	0.00113251	0.000923455	0.000298855	0	0.000691643	0.000504384	0.000227323	7.24946e-05	0.000820803	0.000968711	0.000466751	0.000644996	0.000640874	0.000831314	0.000561798	0.00019978	0.000493554	0.000368244	0	0.000314093	0.000505438	0.000348118	0.0011465	3.61662e-05	0.00033268	0.000606513	0.00053332	0.000659952	0.00120471	0.000933042	0.000982775	0.000761481	0.000260637	0.000156947	0.000876318	0.000921865	0.000644652	0.00033281	0.000758038
K00703	0.0011285	0.00116964	0.000898878	0.000684292	0.00104408	0.000996228	0.000758424	0.00112252	0.00107493	0.000652774	0.000877508	0.00101704	0.000850346	0.00101127	0.00103901	0.000783021	0.00099929	0.000911215	0.000641404	0.000664979	0.00144884	0.001584	0.000899137	0.00107216	0.00116557	0.000945155	0.00106826	0.00111812	0.000283493	0.000901703	0.00102559	0.00105973	0.000745452	0.000293961	0.00072011	0.00104437	0.00126691	0.0012304	0.000876992	0.000840976	0.0010361	0.000853393	0.000810055	0.000748035	0.000797151	0.000750083	0.00111426	0.000838547	0.000766926
K00705	0.000977297	0.000883434	0.000816784	0.000629242	0.000710049	0.000722586	0.000773604	0.000859371	0.00143642	0.00063537	0.000843867	0.000851389	0.000813214	0.000619779	0.00106391	0.000759939	0.00063237	0.000828846	0.000789801	0.000759768	0.00134667	0.000818046	0.00120099	0.00128737	0.000787623	0.000881758	0.000968096	0.00116476	0.000273852	0.00109051	0.000959332	0.000762158	0.000792425	0.000327734	0.000710754	0.00106734	0.0009994	0.000791988	0.000750986	0.000863051	0.000955913	0.000786951	0.000700468	0.000748134	0.000694613	0.000841841	0.0010038	0.000796513	0.000997175
K00712	0	0	0	0	0	0	0	0	0	0	0	0	0	0	0	0	0	0	0	0	0	0	0	0	0	1.84364e-05	0	0	0	0	0	0	0	0	0	0	0	0	0	0	0	0	0	0	0	0	0	0	0
K00713	0	0	0	0	0	0	0	0	0	0	0	0	0	0	0	7.8311e-05	0	0	0	0	0	0	0	0	0	0	0	0	0	0	0	0	0	0	0	0	0	0	0	0	0	0	0	0	0	0	0	0	0
K00721	0.000124963	0.000223444	0.000291455	0.000512902	0.000741954	0.00123426	0.000788661	0.000423309	0.00018807	0.00153985	0.000753076	0.000140029	0.000741274	0.000632294	0.000319318	0.000829847	0.000743066	0.000669552	0.00132167	0.00123586	0.000210546	0.000127049	0.000158441	0.000126159	1.21616e-05	0.000450701	0.000232762	0.000288249	0	0	0.000497972	0.000435729	0.00130213	8.27349e-05	0.000197071	0.000381997	0.000169949	0	0.000923217	0.00122067	0.000381556	0.000979765	0.000453642	0.000475599	0.00106083	0.00112621	0.000232062	0.000652888	0.000509907
K00748	0	8.82258e-05	7.02142e-05	0.00046338	0.000360891	0.000390061	0.000436903	0.000191655	0.000107216	0.000538692	0.000244674	6.6116e-05	0.000385086	0.000441724	0.000131275	0.000442735	0.000338451	0.000597447	0.000502311	0.000365672	0.000159759	8.70715e-05	0.000137536	3.67185e-05	7.80052e-05	0.000240531	0	0.000206979	0.000250614	0	0.000174922	0.000283856	0.000426585	0.000304378	0.000291033	0	0.000128346	0.000120001	0.000309753	0.000385246	0.000147331	0.000312185	0.000321591	0.000551158	0.000488308	0.000391882	0.000140175	0.000309658	0.000266414
K00754	0	0	0	0	0	0	0	0	0	0	0	0	0	0	0	0	0	0	5.01831e-05	0	0	0	0	0	0	0	0	0	0	0	0	0	0	0	0	0	0	0	0	0	0	0	0	0	0	0	0	0	0
K00756	0.000198008	6.29115e-05	0.000129624	0.00016359	0.000167852	8.43727e-05	6.58271e-05	8.8612e-05	0.000107267	6.0497e-05	0.000196691	6.44858e-05	8.03067e-05	0	8.83335e-05	5.97418e-05	3.92576e-05	4.43906e-05	0.000238367	0.000130234	8.52281e-05	0	0.000190579	0.000179832	7.79461e-05	0.000152885	0.000228508	8.84492e-05	0.00019828	0.00014345	9.17333e-05	0	0	5.36554e-05	0	0	0.000220385	0.000122881	0.000106935	0	0.000177772	0.00021765	6.21395e-05	5.0811e-05	0	0.00028788	0.000239044	0.00014052	0.000340827
K00757	0.00044622	0.000360959	0.000411146	0.000701996	0.000414013	0.000619519	0.000730842	0.000564411	0.000485815	0.000380873	0.000477295	0.000443871	0.000719622	0.000883525	0.000637484	0.000627791	0.00104197	0.000894449	0.000492013	0.000442488	0.000593343	0.000568809	0.000489528	0.000389062	0.00054276	0.000552785	0.000368976	0.000504784	0.00032249	0.000558174	0.000547473	0.000639052	0.000456091	0.000483581	0.000581385	0.000593557	0.000445145	0.000629458	0.000350354	0.000302319	0.000422825	0.000473645	0.000771371	0.000836203	0.000366442	0.000325355	0.000407622	0.0005102	0.000252618
K00758	0	0	0	0	0	0	0	0	0	0	0	8.63988e-06	0	1.77824e-05	0	0	0	0	0	0	1.65725e-05	0	2.81155e-05	0	6.96356e-05	1.82753e-05	0	0	0.000169086	0	0	0	0	0.000175801	9.45244e-05	0	0	0	0	0	0	0	0	4.48353e-05	0	0	0	0	0
K00759	0.000738604	0.000699323	0.000608456	0.000631253	0.00103831	0.000822144	0.00073449	0.000709143	0.000721365	0.000841357	0.00105638	0.000626548	0.000856025	0.000788196	0.000887777	0.0009792	0.000721231	0.000647782	0.00104393	0.00117809	0.000703028	0.000835313	0.000433613	0.000586462	0.000611632	0.000785582	0.000975635	0.000641834	0.00047411	0.000605788	0.000877869	0.000616175	0.00136876	0.000440033	0.000505343	0.000778481	0.000590283	0.000682193	0.00132078	0.000962584	0.000705312	0.00108495	0.000770551	0.000506293	0.000937563	0.00100535	0.000760111	0.00075212	0.000873178
K00760	0.00100594	0.000994819	0.000889875	0.000950066	0.000840895	0.000657695	0.00111905	0.00117083	0.000732512	0.000830719	0.00065636	0.000615998	0.00103742	0.00108481	0.000838837	0.000791861	0.00137193	0.0010109	0.000789831	0.000803743	0.000873053	0.00127389	0.000619413	0.000628845	0.000872461	0.00100579	0.00119126	0.000998041	0.000655335	0.000958914	0.00108553	0.00116135	0.000556307	0.000457222	0.000878326	0.0008721	0.001022	0.000986445	0.000709737	0.000552979	0.00098419	0.000950046	0.00108913	0.000878822	0.000696384	0.000745501	0.000911632	0.000971905	0.000793751
K00761	0.00084395	0.00082302	0.000825657	0.000699864	0.000862047	0.000884279	0.000760038	0.000822491	0.000762391	0.000719272	0.00105056	0.00103377	0.000821348	0.00073027	0.000978527	0.000773589	0.000897058	0.000704149	0.000986965	0.00091169	0.00105055	0.000747659	0.0010048	0.00103024	0.000779876	0.00124536	0.000941073	0.00108585	0.000359206	0.00110306	0.000877614	0.000641744	0.0009596	0.000336212	0.000723709	0.00154975	0.000957309	0.00100194	0.000865765	0.000916532	0.00100612	0.000802209	0.000982969	0.000635118	0.00076815	0.00102917	0.000970869	0.000840655	0.000979708
K00762	0.00147485	0.00141894	0.00151304	0.000748559	0.0012966	0.00113007	0.000911564	0.00134392	0.00108927	0.00111075	0.00113407	0.00109256	0.000988277	0.00101431	0.00142863	0.0011595	0.00112441	0.000944454	0.000952795	0.000911001	0.00159426	0.00139968	0.00098416	0.00108814	0.00119091	0.00109831	0.00125437	0.00110723	0.000283316	0.00134799	0.00122281	0.00137061	0.000936464	0.000337662	0.000744532	0.00117962	0.00142219	0.00174153	0.00125093	0.00117993	0.0010436	0.00112444	0.00110469	0.000971293	0.00138003	0.000980887	0.0013653	0.00116719	0.0011832
K00763	0.000784474	0.000738132	0.000682669	0.000425198	0.000767391	0.00066515	0.00025864	0.00101606	0.000947105	0.000384732	0.000691423	0.000852709	0.000542003	0.00034128	0.000870238	0.000369764	0.000377174	7.40367e-05	0.000220659	0.000213869	0.00105016	0.000914864	0.000856771	0.00117165	0.00132041	0.000917513	0.000695452	0.000719461	0.000478745	0.0010524	0.000825153	0.000610548	0.000235284	0.000385167	0.000466693	0.000624088	0.000807611	0.000858181	0.000600364	0.000441892	0.000743966	0.000497523	0.00053813	0.000211381	0.000397484	0.000380388	0.000724129	0.000500387	0.000554635
K00764	0.00108737	0.00087693	0.00102693	0.00117445	0.00148267	0.00174873	0.00140019	0.00120582	0.00142336	0.00131168	0.00117968	0.00107141	0.00139443	0.0012832	0.00110455	0.00126603	0.00172165	0.0013314	0.00162491	0.00147572	0.00139826	0.00105807	0.00129183	0.00122199	0.000735302	0.00125043	0.000950457	0.00110244	0.000415964	0.00119956	0.00125144	0.00134007	0.00144767	0.000329369	0.000836283	0.00112833	0.00109072	0.00105276	0.00129895	0.00153493	0.0012589	0.00128694	0.00130745	0.00125977	0.00137902	0.00139569	0.00103175	0.00134343	0.00129278
K00765	0.000700336	0.000765481	0.000748462	0.000553375	0.000911916	0.000869735	0.000753532	0.000671753	0.000693559	0.000877363	0.00102376	0.000885063	0.000566131	0.000666835	0.000541964	0.000707738	0.0008088	0.000584421	0.00103475	0.00111294	0.000756594	0.000816281	0.000727175	0.000664873	0.000544653	0.000756586	0.000487395	0.000590076	0.000222919	0.00083361	0.000753883	0.000646652	0.00105708	0.000233703	0.000562707	0.000729863	0.000598436	0.000555281	0.00101812	0.00124512	0.000717014	0.000739429	0.000624896	0.000607333	0.00110106	0.00116908	0.000513729	0.000588759	0.000811194
K00766	0.000481547	0.000613451	0.000493968	0.000481666	0.0006161	0.000527216	0.000510903	0.00053484	0.000555007	0.00100589	0.000624371	0.000436949	0.000525107	0.000639079	0.000622153	0.000797084	0.000481853	0.000595062	0.00126524	0.00128415	0.000525185	0.000567892	0.000419473	0.000534264	0.000459974	0.000502298	0.00045676	0.000530653	4.21587e-05	0.000436422	0.000680907	0.000462991	0.00130619	0.000100048	0.00033779	0.00034646	0.000588465	0.000540498	0.00114485	0.00116219	0.000440754	0.000698252	0.000536533	0.000578276	0.000959999	0.000890534	0.00038756	0.000463976	0.000560164
K00767	0.00062984	0.000781647	0.000644994	0.000627108	0.000811539	0.00117978	0.000845901	0.000849137	0.000747996	0.000878043	0.000646722	0.000938185	0.000883868	0.000738129	0.000877611	0.000802215	0.000997339	0.000888055	0.000976001	0.000907946	0.000957207	0.000744974	0.000679139	0.000720317	0.000545536	0.000765186	0.000570062	0.000652532	0.000200308	0.000891052	0.000791363	0.000798251	0.0010195	0.000272336	0.000540188	0.000716827	0.000614708	0.000725155	0.000851625	0.000812588	0.000613083	0.000890067	0.000800155	0.000897389	0.000753036	0.000898404	0.000592017	0.00079474	0.00066105
K00768	0.0001891	0.000228089	0.000220338	0.000315242	0.000160489	0.000179414	0.000490225	0.000351875	0.00016358	0.000126109	0.000118788	0.000106908	0.000278097	0.000326263	0.000279074	0.000294252	0.000429241	0.000551373	0.000387557	0.000273052	0.000315591	0.000416901	0.000167652	0.000151513	0.000342038	0.000133024	0.000133334	0.000206452	0.000147433	0.00017541	0.000200989	0.000352767	9.70779e-05	0.000206699	0.000310294	0.000299744	0.000276202	0.000292576	9.51843e-05	0	0.000205222	0.000184344	0.000338186	0.000467752	0.000114151	0	0.000181491	0.000328274	0.000183918
K00769	0	0	0	0	0	0	2.64276e-05	0	0	0	0	0	0	3.69367e-05	0	0	0	0	0	0	3.25108e-05	0	0	1.39343e-05	9.76317e-05	2.37545e-05	0	0	0.000241132	0	0	0	0	0.00030515	0.000243782	0	0	0	0	0	0	0	0	4.40116e-05	0	0	1.60526e-05	0	0
K00772	0	0	0.000128826	0	0	0	0	0	0	0	0	0	0	0	0	0	0	0	6.23519e-05	0	0	0	0	0	0	0	0	0	0	0	0	0	0	1.04876e-05	0	0	0	0	0	0	0	0	0	0	0	0	0	0	6.52677e-05
K00773	0.00117879	0.000907595	0.000980859	0.000708429	0.00134477	0.00159721	0.000891352	0.000882671	0.00124335	0.00122182	0.000986236	0.0011142	0.000901548	0.000839226	0.00116579	0.00099026	0.00131899	0.00108674	0.00135631	0.00132788	0.00124891	0.00096597	0.00117898	0.00106266	0.000801906	0.00111755	0.00131743	0.00128201	0.000458843	0.00124589	0.000901941	0.00102016	0.00150015	0.000403547	0.000678248	0.00103216	0.00086041	0.0010258	0.00132948	0.00181681	0.00133712	0.00104086	0.00102666	0.000845988	0.00152795	0.00172687	0.00112079	0.000917915	0.00131814
K00782	3.02922e-05	3.91213e-05	0.000122378	0.000347641	0.000146043	0	0.000363405	0.000177206	2.19432e-05	0.000157505	9.43527e-05	3.43019e-05	0.000229234	0.000189386	8.02483e-05	0.000221098	3.88169e-05	0.000329793	0.000306954	0.000219552	3.57372e-05	0.000119408	7.94863e-05	4.00286e-05	5.76427e-05	0.000251593	0	0.000148434	0.000410246	0	0.000135475	0.000246695	0	0.000113287	0.000331168	0	8.07545e-05	0	0	0	9.47104e-05	0.000237789	0.00013703	0.000395073	0	0.000244528	8.58387e-05	0.000273028	0.000141123
K00783	0.000580961	0.000496044	0.000547553	0.000802783	0.000672933	0.000740408	0.000744738	0.000636139	0.000909449	0.000569534	0.000409208	0.000455121	0.000575061	0.000546179	0.00064106	0.000564229	0.000668307	0.000551773	0.000521187	0.000484003	0.000484872	0.000664119	0.000668976	0.000668234	0.000478284	0.00056109	0.000592705	0.00053407	0.000390469	0.000407857	0.000721924	0.000646676	0.000476662	0.000248421	0.000353743	0.000514148	0.000503741	0.000697407	0.000639905	0.000409736	0.000348454	0.000504585	0.00058266	0.000513442	0.000466733	0.000770608	0.000539891	0.000768711	0.00068575
K00784	0.000548218	0.000730185	0.000661345	0.000601053	0.000534646	0.000485386	0.000651663	0.000732523	0.000880899	0.000363391	0.000604793	0.000895004	0.000562708	0.000637507	0.000755597	0.000510327	0.000561022	0.000549117	0.000531557	0.000471525	0.000459772	0.000802489	0.000492601	0.000604844	0.000633817	0.000677528	0.00071417	0.000466074	0.000352206	0.00103215	0.000668262	0.000596094	0.00048077	0.000280241	0.000610597	0.000757604	0.000580634	0.000799169	0.000721427	0.00078742	0.000703461	0.000588333	0.000721001	0.000581979	0.000460602	0.000494801	0.000603241	0.000593432	0.00039524
K00786	0	0	0	6.09114e-05	0	0	0	0	0	0	0	0	0	0	0	0	0	0	0	0	0	0	0	0	0	0	0	0	9.08613e-05	0	0	0	0	0	0	0	0	0	3.98931e-05	0	0	0	0	0	0	0	9.51823e-05	5.34154e-05	0
K00788	0.000579338	0.000685717	0.000648984	0.000985751	0.000543647	0.000518808	0.00100334	0.00093017	0.000535388	0.000708377	0.000440303	0.00028226	0.00061406	0.000697118	0.000853148	0.000839444	0.000527542	0.000648964	0.000800768	0.000651304	0.0007153	0.000938312	0.000541313	0.000610986	0.000891002	0.000542582	0.000609972	0.000766994	0.000184277	0.00034972	0.000653938	0.00086171	0.000404351	0.000259211	0.000620289	0.000684667	0.000654193	0.00069798	0.000585673	0.000383175	0.000444022	0.000664828	0.00061358	0.000765409	0	0.000384892	0.000457144	0.000785279	0.000437345
K00789	0.00212549	0.00188784	0.0016292	0.00102742	0.00155227	0.00158135	0.000980698	0.00118262	0.00155326	0.00154025	0.00174493	0.00249782	0.00113997	0.000976297	0.00152633	0.00129587	0.000968768	0.000852102	0.00135437	0.0016156	0.0013189	0.00152207	0.00147315	0.00148282	0.0013462	0.00160022	0.00146587	0.0015922	0.000444611	0.00275035	0.00128733	0.00111459	0.00172332	0.00036793	0.000814774	0.00135578	0.00155867	0.00153856	0.00143612	0.00185747	0.00209124	0.00176081	0.00154212	0.000908995	0.00189755	0.00226607	0.0014528	0.00120414	0.00161257
K00790	0.000790066	0.000803633	0.000748788	0.000695589	0.00074231	0.000783552	0.000780753	0.000892636	0.000889112	0.00106716	0.000948234	0.00113932	0.000859506	0.000638585	0.000844659	0.000897789	0.000751997	0.000798705	0.00100321	0.00100521	0.000729909	0.000802451	0.000636768	0.000673483	0.0006492	0.000796742	0.000641634	0.000702491	0.000564458	0.00115869	0.000795527	0.000857189	0.00131916	0.000382629	0.000625139	0.000792284	0.000825184	0.000871538	0.00101081	0.00148785	0.000805842	0.000963563	0.000875689	0.000738818	0.00119919	0.00113224	0.000799749	0.000878714	0.000682044
K00791	0.000460608	0.000613086	0.000566444	0.00126281	0.000869525	0.00116446	0.00120799	0.000944082	0.000698081	0.00112427	0.000475838	0.000487671	0.00120806	0.00133061	0.000741043	0.0010922	0.00127701	0.00116878	0.00119289	0.00102611	0.000639879	0.000803474	0.000573833	0.00068436	0.000537168	0.000692049	0.000540929	0.000630762	0.00037966	0.000399304	0.00090864	0.00104479	0.000762739	0.000345971	0.000684712	0.000661502	0.000695302	0.000639588	0.000583413	0.000821586	0.00057515	0.000851147	0.000992325	0.00112903	0.000724255	0.000763801	0.000559248	0.00101775	0.000569221
K00793	0.000419469	0.000410667	0.00077922	0.000736328	0.000746257	0.00098508	0.000658871	0.00061885	0.0007704	0.000791356	0.000622983	0.000588968	0.000628574	0.00080482	0.0006727	0.000604328	0.00088748	0.000707086	0.000870482	0.0010401	0.000592756	0.000554681	0.000307978	0.000384608	0.000402783	0.000571428	0.000560488	0.000645585	0.00021027	0.000542251	0.000546892	0.000681735	0.000649515	0.000291465	0.000461388	0.000436547	0.000351516	0.000587767	0.00067014	0.00039413	0.000436495	0.000640489	0.000668444	0.000614755	0.000872125	0.00066372	0.000388119	0.000506756	0.000514208
K00794	0.00122659	0.0012083	0.000922879	0.000809745	0.00103201	0.00106361	0.000693177	0.000934852	0.000961439	0.00133515	0.00157062	0.00116504	0.000810884	0.00118929	0.00114518	0.00105413	0.000973794	0.000583731	0.00132062	0.00133491	0.000811375	0.000790097	0.000633059	0.000937379	0.000632738	0.00067271	0.00162115	0.000967102	0.000103341	0.00085336	0.0011019	0.00100297	0.00201423	0.000284141	0.000686897	0.00136944	0.000895709	0.00120177	0.00131373	0.00125348	0.00138534	0.00150795	0.000890985	0.000592235	0.00159959	0.00121481	0.00109021	0.000806325	0.0015188
K00795	0	0	0	0	0	0	0	0	0	0	0	1.78768e-05	0	0	0	0	0	0	0	0	2.07208e-05	0	0	0	5.11221e-05	0	0	0	9.93569e-05	0	0	0	0	0.000179038	5.81659e-05	0	0	0	0	0	0	0	0	2.67384e-05	0	0	0	0	0
K00796	0.000168874	0.000156441	0.000231388	0.000591884	0.000391224	0.000347186	0.00054905	0.000316611	0.000471489	0.000329332	0.000375929	0.00019437	0.000374138	0.000495903	0.000221934	0.000444457	0.000490272	0.000455166	0.000600951	0.0005684	0.000217452	0.000154585	0.000295355	0.000124387	0.000148467	0.000313779	0.000210712	0.000259477	0.000477537	0.000346843	0.000308793	0.000445022	0.000389252	0.000365489	0.000374406	0.000246544	0.000234001	0.000211471	0.000313301	0.000415677	0.00030154	0.000327486	0.000320868	0.000504726	0.000335208	0	0.000294501	0.000409633	0.000326757
K00797	0.000805415	0.000799715	0.000494431	4.60161e-05	0.0006182	0.000453582	0.00011345	0.000528346	0.000438747	0.000260252	0.000433124	0.000917149	0.000186248	0.000187458	0.000657863	0.000244555	9.78166e-05	8.65602e-05	0.000181523	0.00023296	0.000742152	0.000597523	0.000605262	0.000784933	0.000594447	0.000367544	0.000962446	0.000438215	0.000206541	0.000662798	0.000447214	0.000439101	0.000131493	0.000304719	0.000449235	0.000812287	0.000661168	0.000981968	0.000506469	0.00038179	0.000441637	0.000548088	0.000290279	0.000170003	0.000293706	0.000234754	0.000851686	0.000414477	0.000546589
K00798	3.8309e-05	4.57037e-05	5.7707e-05	0.000420011	0.000115531	0	0.00045118	0.000220212	6.88391e-05	0.000153766	5.83004e-05	3.4275e-05	0.000273008	0.000375226	7.32059e-05	0.000184949	0.000355959	0.000466008	0.000165214	0.00011979	9.75625e-05	0.000130859	7.97026e-05	3.49972e-05	1.36916e-05	0.000188475	0	0.000204612	4.40342e-05	0	0.000179983	0.000292323	0	3.36369e-05	0.000141791	0.00013608	0.000129183	9.87559e-05	0	0	8.16973e-05	0.000158708	0.000249206	0.00045078	0	0	0.000145206	0.000368653	0.000102884
K00799	0	0	0	0	0	0	2.41926e-05	6.59882e-06	0	0	0	4.29484e-05	2.96076e-05	8.14713e-05	0	0	0	0	0	0	0.000116614	4.38206e-05	4.24206e-05	0	0.000255026	2.30028e-05	9.59631e-05	0	0.000526129	0	0	0	0	0.00111859	0.000439973	0	0	6.9793e-05	0	0	0	0	0	0.000100358	0	0	0	0	0
K00800	0.000448724	0.000484827	0.000577853	0.000655757	0.000438765	0.000272076	0.000642686	0.000650756	0.000306573	0.000313927	0.000232131	0.00032344	0.000549491	0.00047061	0.000552598	0.000544968	0.000409015	0.000512526	0.000456728	0.000391805	0.000496292	0.000727475	0.000414787	0.000606915	0.000594607	0.000531619	0.00043866	0.00061098	0.000286845	0.000474962	0.000409372	0.000487998	0.000281317	0.000272839	0.000503603	0.000505436	0.000577515	0.000553269	0.000357244	0.000261126	0.000382597	0.000530637	0.000517423	0.000640101	0.000192374	0.000256989	0.000509123	0.000562838	0.000346908
K00801	0	0	0	0	0	0	0	0	0	0	0	0	0	0	0	0	0	0	0	0	0	0	0	0	0	0	0	0	0	3.11989e-05	0	0	0	0	0	0	0	0	0	0	0	0	0	0	0	0	0	0	0
K00805	0.000289097	0.000208303	0.000146073	0.000231501	9.47004e-05	0.000135365	8.56422e-05	0.000228547	0.000405178	7.42154e-05	6.16941e-05	6.97271e-05	4.82943e-05	0	0.000267635	9.67429e-05	1.69009e-05	0	5.98561e-05	7.83579e-05	0.000204291	0.000321428	0.000176037	0.000238951	0.000257464	7.51321e-05	0	0	0.000460866	0.000101962	0.000143063	0	0	7.32288e-05	5.92099e-05	0	9.6128e-05	0.000259481	0.000136306	0	0.000166073	0.000138131	8.82562e-05	1.62571e-05	0	0	0.000145924	5.71252e-05	0.000183628
K00806	0.00075434	0.000762385	0.000631548	0.000554987	0.000824923	0.0010182	0.000640782	0.000725781	0.000927264	0.000994673	0.00114478	0.000777018	0.000633986	0.000628004	0.000671837	0.000861802	0.000570435	0.0007117	0.0014519	0.00164242	0.000604852	0.000639558	0.000740185	0.000784929	0.00068099	0.000723819	0.000729433	0.000694384	0.000380457	0.000558893	0.000732269	0.00065116	0.00157163	0.000415073	0.000607616	0.000722179	0.000698107	0.000563369	0.00121966	0.00132408	0.000789044	0.00114297	0.000651502	0.000590592	0.00147257	0.00159298	0.000701153	0.000774526	0.00105315
K00809	0	0	0.000155825	0	0	0	0	0	0	0	0	0	0	0	0	0	0	0	0	0	0	0	0	0	0	0	0	0	0	0	0	0	0	0	0	0	0	0	0	0	0	0	0	0	0	0	0	0	0
K00812	0.000242382	0.000414481	0.000385152	0.00104016	0.00121309	0.00208692	0.00142974	0.000709979	0.000454123	0.00251413	0.000985904	0.000392524	0.00128303	0.00147828	0.000728723	0.00158705	0.00229534	0.00161001	0.00214118	0.00231814	0.000543196	0.000248136	0.000395502	0.000163018	1.46597e-05	0.000513536	0.000420462	0.000711531	0	0.000106207	0.00104739	0.00126243	0.00289643	0.000344011	0.000369174	0.000627665	0.000415841	0.000153886	0.00163098	0.00252451	0.000750437	0.00145101	0.00118321	0.00128218	0.00266753	0.00222579	0.000544299	0.00130594	0.000898315
K00813	0	0	0	0	0	0	0	0	0	0	0	0	0	0	0	0	0	0	0	0	0	0	0	0	7.35816e-05	0	0	0	0.000155604	0	0	0	0	0.000237288	0.000111059	0	0	0	0	0	0	0	0	2.95609e-05	0	0	0	0	0
K00817	0.000623257	0.000623423	0.000822159	0.000737096	0.000512944	0.000783886	0.000894834	0.000895969	0.00081611	0.000558769	0.00057257	0.000520767	0.000713742	0.000797082	0.000723268	0.000697813	0.00108887	0.000682925	0.000516144	0.000439843	0.000602235	0.000986076	0.000629995	0.000702787	0.0006205	0.000675778	0.00058636	0.000597808	0.000126547	0.000504127	0.000699195	0.000579907	0.000479769	0.000237133	0.000530656	0.000746735	0.000943176	0.00078097	0.00052085	0.000443735	0.00060822	0.000698455	0.000863697	0.000659793	0.000358747	0.00044013	0.000581908	0.000659816	0.00045267
K00819	0	3.18254e-05	3.95663e-05	0.000252918	0.000110367	0	0.000415768	0.000141033	0	4.96819e-05	0	0	0.000299292	0.000108905	7.16684e-05	0.000200391	0	0.00030837	0.000198716	0.000101961	5.03498e-05	0	4.68806e-05	4.64505e-05	0	0	0	9.42379e-05	0	0	0.000104302	0.000135571	0	8.84072e-06	0.000153143	0.000136937	0	0	0	0	9.39285e-05	0.000151157	0.000139944	0.000332854	0	0	0.000111482	0.000253173	0
K00820	0.000853178	0.000724014	0.00108542	0.000602858	0.000867329	0.00128431	0.000864709	0.000898525	0.000984254	0.000969572	0.000774845	0.000887679	0.000883353	0.000579642	0.000970939	0.00116154	0.000806094	0.00074547	0.00079582	0.00161371	0.000960856	0.000907947	0.000860277	0.000982411	0.000707688	0.00101658	0.00102205	0.00119602	0.000852114	0.000883288	0.000858863	0.000738644	0.0008921	0.000412641	0.000711582	0.000899771	0.00123669	0.00110138	0.00094115	0.000863011	0.000848363	0.00087305	0.000930777	0.000764266	0.00102014	0.000978311	0.00087138	0.000860299	0.000914493
K00821	0.00129464	0.00143913	0.00103076	0.000521335	0.000832005	0.00115374	0.000714121	0.001199	0.000842442	0.000816525	0.000731324	0.000748318	0.000810883	0.000611014	0.00128592	0.000876048	0.000869272	0.000662786	0.00090359	0.000963378	0.00108723	0.00139708	0.000860037	0.00111651	0.00119342	0.000597439	0.000882163	0.000703298	0.000290846	0.00126446	0.000997045	0.000887034	0.00125612	0.000316641	0.000737627	0.000757779	0.000870101	0.00128999	0.00109878	0.00181033	0.0008217	0.00102604	0.000805996	0.000653101	0.000996995	0.0010114	0.000899342	0.000765073	0.000779084
K00823	0	0	0	0	0	0	0	0	0	0	0	1.56636e-05	0	0	0	0	0	0	0	0	1.2342e-05	0	0	0	0	0	0	0	6.5568e-05	0	0	0	0	0.000205388	4.98296e-05	0	0	0	0	0	0	0	0	0	0	0	0	0	0
K00824	0	0	0	0	0	0	0	0	0	0	3.88516e-05	0	0	0	0	0	0	0	5.88708e-05	3.94222e-05	0	0	0	0	0	0	0	0	0	0	0	0	0	7.19835e-06	0	0	0	0	0	0	0	0	0	0	0	0	0	0	0
K00826	0.00130018	0.00127877	0.00117653	0.000850693	0.00174582	0.00188572	0.00090048	0.0011387	0.00123553	0.00194303	0.00153435	0.001357	0.00107196	0.00103141	0.00146772	0.00142786	0.00137221	0.00105771	0.00189929	0.00217531	0.00151758	0.00136191	0.0011808	0.00123984	0.00100042	0.00139452	0.0016264	0.0013242	0.000544562	0.0013076	0.00117845	0.00130555	0.00228875	0.000685496	0.000864459	0.00149054	0.00121761	0.00126968	0.00198483	0.00291448	0.00149573	0.00171589	0.00112069	0.000987893	0.00284497	0.00233783	0.00146757	0.00127219	0.00202252
K00831	0.00120308	0.00132531	0.000952227	0.000788993	0.00167224	0.00173135	0.000979291	0.00104299	0.00129016	0.00123142	0.00130958	0.00135433	0.00117794	0.00102583	0.00108275	0.00106271	0.00137115	0.00101582	0.00108001	0.00114024	0.00111918	0.0010654	0.00146811	0.00131258	0.000847247	0.00145707	0.0015924	0.00123725	0.000202486	0.00115741	0.0011107	0.00116897	0.00165126	0.000301389	0.000729417	0.00112025	0.000941615	0.00101279	0.0014632	0.00177436	0.00144025	0.00131749	0.00116176	0.000990097	0.001561	0.00143899	0.00111459	0.00110398	0.00140896
K00832	0	0	0	0	0	0	0	0	0	0	2.04419e-05	1.44337e-05	1.99187e-05	2.1819e-05	0	0	0	0	0.000121756	6.05756e-05	1.8167e-05	0	0	0	7.82982e-05	3.16064e-05	0	0	0.00026556	0	0	0	0	0.000267212	0.000112026	0	0	3.49877e-05	0	0	0	0	0	7.1486e-05	0	0	0	0	5.99127e-05
K00833	0.000112379	0.000109425	0.000200809	0.000470574	0.000186426	0.000225796	0.000533147	0.000260663	0.000145273	0.000168119	0.000182796	0.000114634	0.000421144	0.000383956	0.00017315	0.000413789	0.000487827	0.000650604	0.000279475	0.00017975	0.0001861	0.000110279	0.00020814	7.46777e-05	4.42912e-05	0.000290648	0.000229688	0.000251869	8.11259e-05	0.000200438	0.00023357	0.000307994	0.000108447	0.000171763	0.000212605	0.000307533	0.000292298	0.000164864	3.52867e-05	0	0.000122144	0.000190031	0.000392811	0.000550259	0	0	0.000146101	0.000366603	0.000173444
K00835	0	0	0	0	0	2.27917e-05	1.18376e-05	0	2.96969e-05	0	0	1.7081e-05	1.2543e-05	3.06752e-05	0	0	0	0	0	0	5.15315e-05	0	5.8825e-05	0	0.000113837	2.51164e-05	0	0	0.00029915	3.5609e-05	0	0	0	0.000304819	0.000231013	0	0	0	0	0	0	0	1.31041e-05	5.30119e-05	0	0	0	0	0
K00836	0	0	0	0	0	0	0	0	0.000263082	0	0	1.48717e-05	3.78777e-05	0	7.48605e-05	0	0	0	0	0	1.63632e-05	0	0	4.92566e-05	1.50729e-05	0	0	0	0	0	0	0	0	0.000142914	0	0	0	0	0	0	0	0	0	0	0	0	0	0	0
K00839	0	0	0	6.20792e-05	0	0	0	0	0	0	0	0	0	0	0	0	0	0	0	0	0	0	0	0	5.25031e-06	0	0	0	0.000128627	0	0	0	0	9.99449e-05	0	0	0	0	0	0	0	0	0	0	0	0	0	0	0
K00840	0	0	0	0	0	0	0	0	0	0	0	1.14285e-05	0	0	0	0	0	0	0	0	2.39913e-05	0	0	0	7.00635e-05	1.9273e-05	0	0	0.000159958	0	0	0	0	0.000195095	0.000202588	0	0	0	0	0	0	0	4.4425e-05	0	0	0	0	0	0
K00841	7.88718e-05	0	0	6.74274e-05	0	0	0	0	0	0	0.000129392	5.652e-05	2.93103e-05	0	0	0	0	0	0	0	1.85907e-05	0	0	0	2.71105e-05	7.6536e-05	0	0	0.000145086	3.94084e-05	0	0	0	3.26268e-05	0	0	0	0	8.12811e-05	0	0	0	2.74674e-05	0	0	0	9.75382e-05	2.57837e-05	0
K00844	0	0	0	0.000258934	0	0	0	2.16943e-05	0	6.73906e-05	0	2.32267e-05	3.61741e-05	0.000260657	0	9.11326e-05	4.73544e-05	0	0.000145532	7.2773e-05	0	5.19809e-05	4.56105e-05	0	0	0.000204931	0	0	0	0	0	0	0	2.09691e-05	0	0	0	6.50565e-05	0	0	0	3.90593e-05	0	8.15252e-05	0	0	0	3.79005e-05	7.16351e-05
K00845	0.000584347	0.000522826	0.000452307	0.00123759	0.000538348	0.00107375	0.001002	0.000905182	0.000833552	0.00139377	0.000779691	0.000555917	0.000886807	0.0011653	0.00070514	0.000989849	0.00164648	0.000889817	0.00101226	0.00095475	0.000891291	0.000831761	0.000797036	0.000853989	0.000616437	0.00121001	0.000928418	0.00128413	0.000527936	0.000389513	0.000911814	0.00088978	0.000713554	0.000376966	0.000620131	0.00084761	0.00105973	0.000711706	0.000786896	0.000737493	0.000629803	0.00090931	0.000848732	0.000980199	0.000544654	0.000655647	0.000737661	0.00097094	0.000659131
K00847	0.000965324	0.00116936	0.0010857	0.00161657	0.00104119	0.000963502	0.00130288	0.00148885	0.00163945	0.0014305	0.00089557	0.000797587	0.00133035	0.00156864	0.00168327	0.00143345	0.000809483	0.00119915	0.00118801	0.00114015	0.00115329	0.00145032	0.000863043	0.00091396	0.00120606	0.000795461	0.00122555	0.00104496	0.000618277	0.000830975	0.0013023	0.00125305	0.00146206	0.00120719	0.000960339	0.00119349	0.00130867	0.00151713	0.00108106	0.0012337	0.0011275	0.0011796	0.00121437	0.00139792	0.000939173	0.000742229	0.00138453	0.00126447	0.00104936
K00848	0.00045366	0.000347368	0.000203361	0.00067799	0.000280684	0.00029212	0.00071193	0.000374235	0.00016609	0.000424959	0.000241921	0.000352324	0.000471065	0.000562185	0.000220271	0.000451644	0.0004721	0.000610541	0.0003823	0.000271442	0.000188335	0.000157594	0.000527178	0.000450066	0.000224516	0.000457594	0.000807199	0.000467123	0.00032655	0.00066	0.00027418	0.000331559	0.000119204	0.000300895	0.000346541	0.000383242	0.000280416	0.000339188	0.000176695	0	0.000192464	0.000336191	0.000471172	0.000576812	0.000169979	0.000173568	0.000573494	0.000465891	0.000362401
K00849	0.000811401	0.000961025	0.000970636	0.000761191	0.00100855	0.00128042	0.000893304	0.000789759	0.00105065	0.00137653	0.00115061	0.000938625	0.000852397	0.00102402	0.00109119	0.000990759	0.00131109	0.000903448	0.00115058	0.0012467	0.00106735	0.00087485	0.000966841	0.000862532	0.000665643	0.000674053	0.000931803	0.000818875	0.000344482	0.000668684	0.000910935	0.00088367	0.00143057	0.000300077	0.00059298	0.000873998	0.000819034	0.00085793	0.00135524	0.00149112	0.000740081	0.00107281	0.000871531	0.000753432	0.00123673	0.00127641	0.000953825	0.000896815	0.0010527
K00850	0.00119455	0.00118943	0.00104281	0.00123721	0.00142718	0.00177782	0.00122984	0.00116806	0.00108483	0.00147319	0.00108836	0.00138563	0.00148481	0.00126184	0.00133471	0.00172755	0.0014092	0.00117195	0.00198584	0.00176256	0.00131331	0.000979504	0.00116249	0.00120659	0.000903129	0.00114073	0.0012149	0.00133503	0.000491403	0.00150624	0.00133833	0.00134182	0.00170993	0.00071316	0.0010863	0.00167714	0.00131581	0.00141697	0.00141743	0.00170799	0.00103628	0.00147512	0.00126677	0.0012072	0.00160609	0.00169715	0.00129143	0.00147467	0.00143279
K00851	0	0	4.35213e-05	7.7125e-05	0	0	0	0	0	0	0	0	1.53255e-05	4.66142e-05	0	0	0	0	0.000185116	0.00010751	1.09259e-05	0	5.0218e-05	0	0.000100673	3.57857e-05	0	0	0.000740845	5.41402e-05	0	0	0	0.000305011	0.000171275	0	0	0	9.13896e-06	0	0	0	0	9.01671e-05	0	5.54107e-05	0	0	0.000128984
K00852	5.89712e-05	3.89537e-05	0.000201827	0.000410669	0	0	4.18258e-05	4.76908e-05	3.33848e-05	0.000130812	7.74423e-05	8.11031e-05	0.000130784	0.000314866	5.57973e-05	0.000185405	0	0.000433498	7.12015e-05	5.92733e-05	7.72508e-05	0.000140755	9.6174e-05	3.28551e-05	0.000211742	0.000260078	0.000200626	0.000125086	0.000512439	0.000122172	6.64828e-05	0.000262835	0	0.000466016	0.000213518	0.000122568	0	8.80118e-05	0	0	0	0	0.000167916	0.000487918	0	0	6.6246e-05	0.000121989	0.000113631
K00853	0	0	0	0	0	0	0	0	0	0	0	0	0	0	0	2.2595e-05	0	0	0	0	2.55884e-05	0	0	0	6.35092e-05	0	0	0	0.000126682	0	0	0	0	0.000169526	9.13338e-05	0	0	0	0	0	0	0	0	0	0	0	0	0	0
K00854	0.000611947	0.000800829	0.000519205	0.000594584	0.000471805	0.000849728	0.000842103	0.000716462	0.000390464	0.000810121	0.00054982	0.000764545	0.000708184	0.00072531	0.000601909	0.000815136	0.000850047	0.000756312	0.000890245	0.000991598	0.000534105	0.000877031	0.000588389	0.000586316	0.000516852	0.000632994	0.000454042	0.000563894	0.000250892	0.00111272	0.000632048	0.000670297	0.00108838	0.000546517	0.000496821	0.000882295	0.000684151	0.00073416	0.000703298	0.000613162	0.000573624	0.000830307	0.00082561	0.000666768	0.000839364	0.00103572	0.000545878	0.000724247	0.00078027
K00855	0	0	0	0	0	0	0	0	0	0	0	1.46614e-05	0	0	0	0	0	0	0	0	0	0	0	0	0.000109487	0	0	0	0.000231668	0	0	0	0	0.000317067	0.000206463	0	0	0	0	0	0	0	0	5.21018e-05	0	0	0	0	0
K00857	0.000323541	0.000220259	0.000173794	0.00058299	0.000425927	0.000703717	0.000598377	0.000339386	0.000264407	0.000917329	0.00109893	0.00019606	0.000494546	0.000546366	0.000383259	0.000657134	0.000896797	0.000608864	0.00105874	0.000642222	0.00030169	0.000134428	0.000203694	0.000103415	0.000141943	0.000372272	0.000447987	0.000341507	0.000334558	0.000158177	0.000357567	0.00039577	0.00110082	0.000364109	0.000273025	0.000319145	0.000325546	0.000285404	0.000917918	0.000806008	0.000318611	0.000650559	0.000469484	0.00044648	0.000888309	0.000843873	0.000521502	0.000537663	0.00058386
K00858	0.000484549	0.000411445	0.000536673	0.000636352	0.000451685	0.00051471	0.000634102	0.00052059	0.000529216	0.000571716	0.000509459	0.000383013	0.000512767	0.000551403	0.000527147	0.000613898	0.000712972	0.000726094	0.000674988	0.000631793	0.000427899	0.000572515	0.000457407	0.000519882	0.000516386	0.000428261	0.000632271	0.00059726	0.000555233	0.000297507	0.000517279	0.000503743	0.000481069	0.000433708	0.000595127	0.000495353	0.000489356	0.000587108	0.000447473	0.000719411	0.000368222	0.000533417	0.000573535	0.000657031	0	0.000459547	0.000487156	0.000626777	0.000469357
K00859	0.000401935	0.000353001	0.000346928	0.000569677	0.000236459	0.000158851	0.000477834	0.00045084	0.000516611	0.000287053	0.000285709	0.000204866	0.000346769	0.000357623	0.000398146	0.000353791	0.000231814	0.000539929	0.000483663	0.000406678	0.0003011	0.000483494	0.000407363	0.000452187	0.000363831	0.000156964	0.000117764	0.000162229	0.0003604	0.000180462	0.000378196	0.000345835	0.000188354	0.000274592	0.000366467	0	0.000361491	0.000423335	0.000303527	0.00020977	0.000293265	0.00039587	0.000281178	0.000467288	0.000118914	0	0.000292549	0.000342083	0.00028985
K00860	0	3.71912e-05	5.55558e-05	0.000391071	0.000179257	0.000202298	0.000424611	0.000203672	6.97772e-05	0.000171226	3.90137e-05	0.000130243	0.000234766	0.000589968	8.70839e-05	0.000197326	0.000753677	0.000554811	0.000241097	9.66208e-05	0.000166357	6.82511e-05	0.000113438	3.47322e-05	6.62198e-05	0.000223513	0.000179042	0.000209483	0.000111786	0	0.000150986	0.000373351	3.71008e-05	0.000193672	0.000294576	0	0.000141481	0	0	0	0.00010846	0.000104138	0.000373813	0.000443377	0	0	9.05684e-05	0.000364414	6.29721e-05
K00863	0	0	0	0	0	0	0	0	0	0	2.77e-05	0	0	0	0	0	0	0	0	0	0	0	0	0	8.28017e-06	0	0	0	0	0	0	0	0	0.000102794	0	0	0	0	0	0	0	0	0	0	0	0	0	0	0
K00864	0.000659634	0.000600067	0.000461638	0.00046784	0.000430969	0.000303374	0.00070737	0.000641174	0.000469474	0.000238525	0.000557713	0.000596461	0.000504514	0.00031199	0.000562895	0.000417488	0.000171908	0.000471624	0.000312067	0.000303455	0.000516138	0.000613037	0.000717425	0.000618222	0.000663367	0.00051732	0.000707541	0.00052777	0.00047878	0.000884621	0.000425008	0.000597963	0.000217844	0.000885324	0.00057325	0.000611833	0.000747375	0.00067358	0.00031043	0.000342153	0.000588507	0.000513473	0.000608123	0.000652353	0.000383668	0.000544587	0.000650561	0.000527081	0.000459792
K00865	0.000353602	0.000417561	0.00034864	0.000485017	0.000219033	0.000155345	0.000520134	0.000527581	0.000212929	0.000202794	0.00023284	0.000167618	0.000405741	0.000302219	0.000443985	0.000328689	3.25039e-05	0.000280221	0.000381635	0.000327976	0.000350146	0.000677781	0.000237525	0.000249596	0.000646948	0.0001521	9.2633e-05	0.000270171	0.000575895	0.000302668	0.000354386	0.000274583	0.000124886	0.000580028	0.000627296	0.000165318	0.000372374	0.000544742	0.000223794	0	0.000285486	0.000191	0.000308815	0.000318941	0	0.000227952	0.000251199	0.000277548	0.000205924
K00867	5.54702e-05	0	1.75036e-05	0.000135858	0	0	4.25311e-05	7.22741e-06	0	0	7.68203e-05	6.31604e-05	3.67692e-05	3.40888e-05	0	0	0	0	0	0	5.49253e-05	2.66074e-05	8.02097e-05	1.70601e-05	0.000199221	6.89377e-05	0	0	0.000723845	0	0	0	0	0.0004318	0.000329231	0	0	8.38746e-05	4.81605e-05	0	0	0	2.87371e-05	9.112e-05	0	9.56284e-05	4.35118e-05	1.61114e-05	2.50805e-05
K00868	0.000420826	0.00037281	0.000319466	0.000700084	0.000326831	0.000546757	0.000918301	0.000782182	0.000777095	0.000276764	0.000219113	0.000333078	0.000827892	0.000424482	0.000616776	0.000578283	0.000447994	0.000557749	0.000503701	0.000395672	0.000538182	0.000594637	0.000418068	0.000617278	0.000625258	0.000627987	0.000347279	0.0007432	0.000553973	0.000268293	0.000623957	0.00039517	0.00019909	0.00044514	0.000672065	0.00047736	0.000490442	0.00049226	0.000249012	0.000158064	0.000297341	0.000467111	0.000618081	0.000575331	0	0	0.000454054	0.000712936	0.000345235
K00869	5.23738e-05	0	0.000175936	7.56106e-05	0	0	0	0	0	0	5.02082e-05	5.56343e-05	1.91637e-05	0	0	0	0	0	0	0	0	0	0	0	1.49986e-05	5.05364e-05	0	0	0.000139918	0	0	0	0	2.80048e-05	0	0	0	0	6.02798e-05	0	0	0	0	0	0	0	5.75588e-05	0	0
K00872	0.000204914	8.51418e-05	4.35074e-05	9.23082e-05	0	0	1.54158e-05	3.59445e-05	3.15979e-05	0	0.000108011	6.98112e-05	5.51938e-05	1.67073e-05	6.80238e-05	5.63824e-05	3.42598e-05	4.7773e-05	3.73197e-05	4.89683e-05	7.70342e-05	0	6.33297e-05	6.06465e-05	0.000159419	8.37293e-05	0.000184273	0.00012879	0.000321027	4.52479e-05	0	0	0	0.000215878	0.00014994	0	0.000155883	0.000213807	0.000106678	0	0	9.80255e-05	5.54167e-05	6.32204e-05	0	0	0.000258535	0.000101944	0.00015029
K00873	0.00085439	0.000884237	0.000793668	0.000772269	0.000835155	0.00103448	0.000963143	0.00100973	0.000961419	0.000892866	0.000782329	0.000795559	0.00104983	0.000880908	0.00098957	0.000814167	0.00112174	0.000860576	0.00093482	0.000841405	0.000836375	0.00106172	0.000769355	0.000826219	0.000815884	0.000916705	0.00100997	0.000973748	0.000539157	0.000483753	0.00101498	0.00113279	0.000820369	0.000487731	0.000841779	0.000883082	0.000812393	0.000905096	0.000944607	0.000850943	0.000846752	0.000922085	0.000828506	0.000795402	0.00082425	0.000845764	0.000846937	0.00105149	0.000776579
K00874	0.000806046	0.000674313	0.000437514	0.000968455	0.00128155	0.00120432	0.00143268	0.00093193	0.000400099	0.00136575	0.00120687	0.000479127	0.0013984	0.00108456	0.00073794	0.00133459	0.00119271	0.00153572	0.00146768	0.00162858	0.000602627	0.000238311	0.000811402	0.00108095	0.000283951	0.000915097	0.0013517	0.000950839	0.00063959	0.000293491	0.00117002	0.00144244	0.00166198	0.000468369	0.000585258	0.0011475	0.00140629	0.00134895	0.00116474	0.00178289	0.000984362	0.0016406	0.000849309	0.00121067	0.0013172	0.00172579	0.00136122	0.00215862	0.00126796
K00875	0	0	0	0	0	0	0	0	0	0	0	0	0	0	0	0	0	0	0	0	0	0	0	0	0	0	0	0	0	0	0	0	0	8.08306e-05	2.47309e-05	0	0	0	0	0	0	0	0	0	0	0	0	0	0
K00876	0.000770676	0.000978625	0.000658707	0.00140422	0.00103319	0.00111183	0.00156748	0.0011531	0.00092004	0.00129695	0.00117744	0.000634761	0.00140061	0.00168469	0.00116121	0.00158517	0.00231175	0.00184275	0.00143448	0.00142882	0.000984316	0.000825524	0.000834759	0.000836373	0.000678806	0.000894337	0.00125719	0.00107999	0.000364574	0.000527313	0.00115309	0.00145923	0.00123092	0.000446461	0.000689855	0.000851517	0.00121392	0.00110262	0.00123906	0.00135367	0.00101833	0.0013997	0.00148304	0.00130036	0.00141901	0.00131401	0.00116737	0.00133405	0.000914616
K00878	0.000312369	0.00031986	0.000404146	6.79304e-05	6.12547e-05	0.000140387	2.1401e-05	0.000317364	0.000206663	4.61894e-05	0.000170833	7.90465e-05	6.77662e-05	0	0.000371924	9.73438e-05	5.31413e-05	0	3.40466e-05	7.47005e-05	0.000313547	0.000413536	0.000289942	0.000335526	0.000501158	0.000227202	0.000296685	0.000241061	0.000211603	0.000255171	0.000180674	0.000138399	7.75252e-05	0.000117219	0.000248873	0	0.00033655	0.000288967	0.00015453	0	0.000179324	0.000126445	0.000130803	4.77617e-05	0	0	0.000153914	4.98449e-05	0.000115383
K00879	0	0	0	0	0	0	0	0	0	0	0	0	0	1.92985e-05	0	0	0	0	0	0	2.06239e-05	0	4.51994e-05	0	8.3642e-05	1.69426e-05	0	0	0.000229193	0	0	0	0	0.00025723	0.000184193	0	0	0	0	0	0	0	0	3.69608e-05	0	0	0	0	0
K00880	0	0	0	0	0	0	0	0	0	0	0	0	0	0	0	0	0	0	0	0	1.48372e-05	0	0	0	8.41427e-05	2.13126e-05	0	0	0.000170861	0	0	0	0	0.000558314	0.000102549	0	0	0	0	0	0	0	0	3.93852e-05	0	0	0	0	0
K00881	0	0	0	0	0	0	0	0	0	0	0	0	0	0	0	0	0	0	0	0	0	0	0	0	7.56743e-05	0	0	0	0.000234642	0	0	0	0	0.000180887	0.00012759	0	0	0	0	0	0	0	0	4.54625e-05	0	0	0	0	0
K00882	0.00061852	0.000479065	0.000453282	0.000219618	0.000308827	0.000258225	0.0001187	0.000519337	0.000590983	0.000115952	0.000388115	0.0003192	0.000186549	4.16044e-05	0.000605683	0.000173995	6.60757e-05	7.73084e-05	0.000200408	0.000230228	0.000426999	0.000652851	0.000425674	0.000759693	0.000802787	0.000417282	0.00034451	0.000417097	0.000510439	0.000488948	0.000473426	0.000275587	0.000138013	0.000292878	0.000373745	0.000312174	0.00065479	0.000765247	0.000337949	0.000259776	0.000431891	0.000260183	0.000296252	8.39593e-05	0.0002165	0	0.000461649	0.000196484	0.000313863
K00883	0	0	1.94925e-05	0	0	0	0	0	0	0	0	0	0	0	0	0	0	0	0	0	1.4638e-05	0	0	0	0.000182096	3.05343e-05	0	0	0.000142507	0	0	0	0	0.000431025	7.92783e-05	0	0	0	0	0	0	0	0	3.54394e-05	0	0	0	0	0
K00884	0	0	0	0	0	0	0	0	0	0	0	0	0	1.92044e-05	0	0	0	0	0	0	1.9313e-05	0	0	0	4.83399e-05	2.46479e-05	0	0	0.000159404	0	0	0	0	0.000140674	9.64808e-05	0	0	0	0	0	0	0	0	0	0	0	0	0	0
K00885	0	0	0	0	0	0	0	0	0	0	0	0	0	1.0567e-05	0	0	0	0	0	0	0	0	0	0	4.91443e-05	0	0	0	0.000127869	0	0	0	0	5.11786e-05	8.03937e-05	0	0	0	0	0	0	0	0	0	0	0	0	0	0
K00887	0	0	0	3.01541e-05	0	0	0	0	0	0	0	0	0	0	0	0	0	0	0	0	0	0	0	0	0	0	0	0	7.99312e-05	0	0	0	0	1.22963e-05	0	0	0	0	1.85735e-05	0	0	0	0	0	0	0	2.69335e-05	0	0
K00891	0.000812946	0.000823337	0.000630811	0.000522758	0.000507811	0.000493435	0.000564569	0.000815107	0.000515691	0.000708682	0.000620148	0.00047162	0.000327197	0.00046958	0.000840238	0.000430927	0.000350629	0.000384244	0.000491607	0.000477629	0.00060397	0.000939394	0.000845782	0.00107432	0.00101374	0.000445536	0.000437636	0.000544649	0.000540256	0.000765853	0.000626836	0.000661309	0.000476242	0.000619426	0.000655899	0.000508991	0.000716008	0.000945011	0.000691706	0.000342588	0.000563471	0.000668488	0.000423822	0.000387006	0.000302418	0.000363568	0.000440245	0.000402166	0.000338281
K00892	0	0	0	0	0	0	0	0	0	0	0	1.25057e-05	0	3.17089e-05	0	0	0	0	0	0	2.80086e-05	0	0	0	8.42412e-05	0	0	0	0.00025655	0	0	0	0	0.000298322	0.000189753	0	0	0	0	0	0	0	0	0	0	0	0	0	0
K00895	0.000150405	0.000254977	0.000325698	0.000614126	0.000687439	0.00101364	0.000798793	0.000365689	0.000276612	0.00123595	0.000487775	0.000218246	0.00071153	0.000933755	0.000377543	0.000762068	0.00126329	0.000919954	0.00108708	0.00109353	0.000272561	0.000169698	0.000169949	7.69944e-05	7.69436e-06	0.000252498	0.000265801	0.000400155	0	2.84446e-05	0.000472042	0.000680442	0.0011343	7.12338e-05	0.000232101	0.000317595	0.000203606	9.10391e-05	0.000750872	0.000981412	0.000396565	0.000666828	0.000603128	0.000717737	0.00105932	0.000813825	0.000294544	0.00070344	0.000431231
K00897	0	0	0	0	0	0	0	0	0	0	0	0	0	0	0	0	0	0	0	0	0	0	0	0	0	0	0	0	0.000177766	0	0	0	0	1.4597e-05	0	0	0	0	0	0	0	0	0	0	0	1.0284e-05	0	0	0
K00899	0	0	0	0	0	0	0	0	0	0	0	0	0	3.03954e-05	0	0	0	0	0	0	1.93474e-05	0	0	0	0	0	0	0	0.000239951	0	0	0	0	0.000608798	0	0	0	0	0	0	0	0	0	0	0	0	0	0	0
K00901	0.000123664	0.000201665	0.000125979	0.00015717	0.000106942	8.90659e-05	0.000262744	0.000158399	9.74643e-05	5.23634e-05	3.05882e-05	6.84086e-05	0.000227031	7.19186e-05	0.000196852	0.00015579	6.95737e-05	0.000165609	0.000124653	0.000105326	0.000191055	0.000290489	0	0.00014821	0.000290677	5.40469e-05	0	9.29124e-05	0.000197708	6.26533e-05	0.000187302	0.000228578	7.25831e-05	0.000148715	0.000208519	0	0.000161141	0.000181774	8.92359e-05	0	0.000137634	0.000103612	0.000152556	0.000242334	0	0	0.000100916	0.000146896	4.32791e-05
K00906	0	0	0	0	0	0	0	0	0	0	0	1.36746e-05	0	2.86776e-05	0	0	0	0	0	0	2.17809e-05	0	0	0	8.90848e-05	0	0	0	0.000256367	0	0	0	0	0.000287854	0.000128352	0	0	0	0	0	0	0	0	0	0	0	0	0	0
K00912	5.00132e-05	0.0001194	8.04886e-05	0.000488996	0.000243317	0.000224691	0.000468374	0.000220982	0.00012731	0.00037457	0.000262057	6.5501e-05	0.000409009	0.00040823	0.00019127	0.000505449	0.000338352	0.000513429	0.000544466	0.000636116	0.000133143	9.79281e-05	0.00014221	6.73187e-05	4.04109e-05	0.000224238	0	0.000266534	8.29257e-05	4.08648e-05	0.000276332	0.000311798	0.000609304	0.000162515	0.000246724	0.000212748	0.000107207	6.12036e-05	0.000324692	0	0.000142772	0.000373616	0.000254777	0.000438663	0	0	0.000167232	0.000331537	0.000208068
K00917	5.7763e-05	3.89031e-05	4.10226e-05	0.000203958	2.73663e-05	0	2.08751e-05	1.45685e-05	4.80189e-05	0	0	0.00012567	2.57851e-05	0	0	0	0	0	0	0	3.9982e-05	0.000130793	5.18398e-05	0	1.37293e-05	3.45609e-05	0	0	0.000362435	0.000187106	0	0	0	7.50843e-06	0	0	0	0	2.48995e-05	0	0	0	6.49888e-05	4.19836e-05	0	0	4.77613e-05	0	0
K00919	0.000468173	0.000576607	0.000467461	0.00061017	0.000445902	0.000371562	0.000612034	0.000625957	0.000633985	0.000396052	0.000355356	0.000431718	0.000455845	0.000435071	0.000584791	0.000484242	0.000293694	0.000456471	0.000496447	0.000444953	0.000421747	0.000585215	0.000390732	0.000551916	0.000607729	0.000343511	0.000486499	0.000518888	0.000451641	0.000397613	0.000606642	0.000502303	0.000441007	0.000275336	0.000544317	0.000613124	0.000519848	0.000517655	0.000471729	0.000326762	0.000339439	0.000493555	0.00042781	0.000448518	0.000311704	0.000246025	0.000397748	0.000501887	0.000358884
K00925	0.00104999	0.00100797	0.000850006	0.000812107	0.00114411	0.00142723	0.000825638	0.000918994	0.000736957	0.00122645	0.00112687	0.00114149	0.000894816	0.000825704	0.00102657	0.000960063	0.00100684	0.000876196	0.000860562	0.000971009	0.00103486	0.000935964	0.000933729	0.00110359	0.000772846	0.00116726	0.00103127	0.00102654	0.000401208	0.000827987	0.000908835	0.000970518	0.00116826	0.000419814	0.000708742	0.00134058	0.00089711	0.000983672	0.00129614	0.00167935	0.00102695	0.000944879	0.000929174	0.000854468	0.00104101	0.001166	0.0011924	0.00124391	0.00107891
K00926	0.00056013	0.000569366	0.000349575	0.000405419	0.000384437	0.000182613	0.000194709	0.000446389	0.00031617	0.000109395	0.000425833	0.000687971	0.000144822	0.000221029	0.000436126	0.000166763	0.000104073	8.29182e-05	6.90044e-05	0.000148152	0.000421672	0.000522169	0.000355024	0.0004191	0.00086646	0.000512782	0.000239068	0.000189822	0.00130825	0.000707192	0.000311836	0.000251282	0.000134422	0.000469601	0.000527917	0.000281004	0.000412743	0.000576901	0.000314223	0	0.000285545	0.000214285	0.00024681	0.000312707	0.000195598	0.000314062	0.000287197	0.000190766	0.000173281
K00927	0.00133977	0.00107056	0.00130544	0.000812937	0.00173858	0.00174832	0.000973237	0.000947099	0.00130794	0.00149096	0.0012973	0.00152342	0.00103316	0.00104262	0.00113373	0.00106706	0.00131825	0.000956658	0.0012383	0.00160332	0.00150683	0.000907045	0.00123502	0.00122219	0.000833804	0.00139316	0.00158754	0.00124988	0.000513869	0.00165394	0.00119174	0.00113577	0.00146291	0.000396502	0.000748064	0.00143079	0.00097426	0.000876804	0.0014699	0.00200843	0.00131915	0.0010866	0.00100788	0.000868303	0.00173969	0.00198717	0.00136823	0.0010434	0.00151725
K00928	0.00102756	0.00098044	0.000970287	0.000901745	0.00109113	0.0012149	0.00081931	0.000920928	0.00100335	0.00121319	0.00102816	0.00111905	0.000974906	0.00112929	0.00107312	0.000953144	0.0012501	0.000807779	0.00114544	0.00128348	0.0011147	0.00086807	0.00116133	0.00120456	0.000788249	0.00129092	0.00128438	0.00103731	0.000367625	0.00133845	0.00108316	0.000907734	0.00146685	0.000353083	0.00070313	0.00118356	0.000935151	0.000904253	0.00113626	0.00117979	0.000983424	0.00112607	0.00106625	0.000799843	0.00130621	0.00099858	0.00111486	0.00102616	0.00116696
K00929	3.8078e-05	5.41529e-05	0.000242879	0.000422992	0.000194001	0.0001412	0.000555168	0.000266422	0.000371059	0.000155783	0.000124295	5.82981e-05	0.000508728	0.000322223	0.000219753	0.000402902	0.000252855	0.000556601	0.000299594	0.000206909	8.33946e-05	8.77377e-05	0.000202353	0.00017374	0	0.000290124	0.000142316	0.000287271	0.000122167	3.91926e-05	0.000252748	0.000267928	0.00012001	4.94894e-05	0.000206911	0.000184966	0.000143349	9.64039e-05	4.98183e-05	0	0.000337956	0.000208272	0.000275915	0.000347596	0	0	0.000223832	0.000424109	0.000282906
K00930	0.000734548	0.00084013	0.000768751	0.000501461	0.00083014	0.000849461	0.000699958	0.000835613	0.000794764	0.000580437	0.000616709	0.00120735	0.00073597	0.00072365	0.000738241	0.000714004	0.000872073	0.000675958	0.000779011	0.000639082	0.00087706	0.000755549	0.000735181	0.00087727	0.000687263	0.000822354	0.000714979	0.000833941	0.000240846	0.000949173	0.000753746	0.000804558	0.000552305	0.000294865	0.000606593	0.000987283	0.000764618	0.000845176	0.000838085	0.000771718	0.000688898	0.000653217	0.000660089	0.00050684	0.000580415	0.000676453	0.000751708	0.000783126	0.00068828
K00931	0.000468151	0.000416399	0.000409072	0.000597	0.000296179	0.000466602	0.000600391	0.000487413	0.000488495	0.000406375	0.000461472	0.000377821	0.000540502	0.000466459	0.000507887	0.000505438	0.000468172	0.000697045	0.000387681	0.000370735	0.000599614	0.00056264	0.000533521	0.000572768	0.000503154	0.000649504	0.000499692	0.000590376	0.000466475	0.000354356	0.00055605	0.000516755	0.000312483	0.000268626	0.000382734	0.000549735	0.000515226	0.000452356	0.000408294	0.000247286	0.000354102	0.000466238	0.000464401	0.000524974	0.000279696	0.000219159	0.000466089	0.000664618	0.000364713
K00932	0	0	2.05824e-05	0	0	0	1.9132e-05	0	0	0	0	0	0	0	0	0	0	0	0	0	0	0	0	0	9.15349e-05	2.8927e-05	0	0	0.000252969	0	0	0	0	0.000103601	0.000165197	0	0	0	0	0	0	0	0	6.01347e-05	0	0	0	0	0
K00936	0	0	1.33503e-05	4.28795e-05	0	0	0	0	0	0	0	0	0	0	0	0	0	0	2.38281e-05	0	0	0	0	0	0	0	0	0	9.68951e-05	3.12192e-05	0	0	0	0	0	0	0	0	0	0	0	0	1.38781e-05	0	0	0	0	0	0
K00937	0.000853463	0.000919459	0.000853459	0.000838724	0.000798953	0.000626295	0.00108571	0.000972879	0.000786708	0.000493659	0.000733622	0.00110392	0.000996978	0.000827627	0.000899942	0.000902295	0.000724257	0.0010306	0.000564435	0.000550771	0.000863194	0.000871138	0.000836397	0.000822045	0.000816691	0.000784215	0.000891793	0.000780376	0.000186641	0.000969437	0.000874601	0.000926669	0.000401307	0.000311794	0.000795602	0.00092449	0.000888472	0.000978955	0.000537135	0.000452999	0.000821124	0.000804702	0.000811101	0.000873773	0.000304307	0.000358038	0.000826442	0.000807623	0.000819527
K00938	6.90084e-05	0	0	0.000118601	0	0	0	0	0	0	5.47826e-05	4.58864e-05	2.2216e-05	0	0	0	0	0	0	0	0	0	0	0	2.17615e-05	3.43442e-05	0	0	0.000198413	0	0	0	0	5.02172e-05	0	0	0	0	4.56888e-05	0	0	0	0	0	0	0	7.22152e-05	2.13576e-05	0
K00939	0.000881301	0.00108332	0.000894072	0.00080849	0.0013547	0.00177251	0.000857543	0.000930999	0.00100752	0.00112047	0.0012892	0.00138983	0.000860125	0.000799548	0.000946014	0.000997707	0.00103867	0.000853036	0.00122501	0.00123052	0.00104052	0.000897404	0.000965178	0.00109675	0.00073952	0.00106417	0.000686921	0.00097255	0.000679751	0.00116476	0.00118724	0.000985562	0.00168515	0.000431209	0.000713515	0.00131777	0.000885155	0.000874423	0.00147472	0.00126491	0.00106352	0.00120193	0.000863389	0.000754601	0.00162011	0.00129447	0.000953614	0.00106792	0.00104959
K00940	4.56734e-05	4.98977e-05	0.00021101	0.000530703	0.000187997	0.000203674	0.000489752	0.000151317	6.64321e-05	0.000134553	0.000108793	6.06758e-05	0.000313419	0.0003677	0.000119959	0.000208277	4.70742e-05	0.000314894	0.000200015	0.000122908	9.91183e-05	7.00667e-05	0.0001276	4.66182e-05	7.23009e-05	0.000195289	0.000197473	0.00017937	0.000392758	5.68439e-05	0.000102058	0.000187561	7.29055e-05	0.000229695	0.000322794	0	7.5858e-05	7.74635e-05	5.17099e-05	0	8.1315e-05	0.000192341	0.000236775	0.000403957	0	0	0.000185504	0.00035853	0.000111454
K00941	0.000449061	0.000548437	0.000482281	0.000500814	0.000484826	0.000521287	0.000474723	0.000580768	0.00028452	0.000364857	0.000456479	0.000906818	0.000429797	0.000269712	0.000502936	0.000426994	0.00028871	0.000568758	0.000469638	0.000276806	0.000465385	0.000489313	0.000457826	0.000779996	0.000479837	0.0005232	0.000412301	0.000449335	0.000273072	0.000456836	0.000472067	0.000425916	0.000331313	0.000224181	0.00038322	0.000590167	0.000515904	0.000571343	0.000396734	0.000618577	0.000379242	0.000474335	0.000373959	0.00039776	0.000350255	0.000271513	0.000447177	0.000558663	0.000555946
K00942	0.00051988	0.000492144	0.000430341	0.000701079	0.000583008	0.000619048	0.000593348	0.000601863	0.000732426	0.000731312	0.000570829	0.000347458	0.000688126	0.000733069	0.000571083	0.000568027	0.000936066	0.000667636	0.000626252	0.000758965	0.000540362	0.000675218	0.000364318	0.000476844	0.000522952	0.000441161	0.00047056	0.000633641	0.000464419	0.000352649	0.000519182	0.00064903	0.000825756	0.000350436	0.000403052	0.000552265	0.000594664	0.000594908	0.000895514	0.000602848	0.000345984	0.000690027	0.000485217	0.000502833	0.000848336	0.000624694	0.000483863	0.000649063	0.000413228
K00943	0.000292366	6.83406e-05	0.00039903	8.52362e-05	6.25235e-05	0	2.44211e-05	5.17013e-05	0.00055065	7.54902e-05	0.000139747	8.7081e-05	9.1206e-05	2.41249e-05	0.000187897	7.49704e-05	4.03444e-05	3.06961e-05	0.000150083	0.000121555	0.000105714	7.00844e-05	0.000330692	0.000314269	0.000256605	0.000187568	0.000546826	0.000339304	0.000272188	0.000113958	0.000264006	0.00012226	0.000121152	0.000219096	9.83559e-05	0	0.000272959	0.000129411	0.000116618	0	0.000115178	0.000169249	4.46598e-05	4.07744e-05	0.000116125	0	0.000309845	0.000115637	0.000319341
K00945	0.000866039	0.000941273	0.000642231	0.000534019	0.00052083	0.00066038	0.000669417	0.0010235	0.000436898	0.000822115	0.000549605	0.00047748	0.000619165	0.000543179	0.000750992	0.000717582	0.000475571	0.000486964	0.000700407	0.000779061	0.000773841	0.000942571	0.000490628	0.000678442	0.00086082	0.000628922	0.000433193	0.00048594	0.000210841	0.00032865	0.000788241	0.000562952	0.000790469	0.000291621	0.000562746	0.000502312	0.000686222	0.000865039	0.000740631	0.000986042	0.000712239	0.000971236	0.000518748	0.000526398	0.000883805	0.000463162	0.000494904	0.000618632	0.000678012
K00946	9.01811e-05	0.000204005	0.000361735	0.000609167	0.000438717	0.000675632	0.000721678	0.000338165	0.000169393	0.000753786	0.000315815	0.000171935	0.000711361	0.000626555	0.000300742	0.000661471	0.000788882	0.000743009	0.000802917	0.000840313	0.00026648	8.15728e-05	0.000162095	6.92586e-05	7.73352e-05	0.000273288	0.000250489	0.00031959	0.000173341	3.94796e-05	0.000432352	0.000635133	0.00092842	0.000287186	0.000363344	0.000298638	0.000166533	0.00011256	0.000614242	0.000681648	0.000276857	0.000567833	0.000455935	0.000627142	0.00098613	0.00061586	0.000210758	0.000613455	0.000388497
K00948	0.00147411	0.00140715	0.0012882	0.000933711	0.0016844	0.0014589	0.000846022	0.00114061	0.00138281	0.00176698	0.00160483	0.00154729	0.000961829	0.001123	0.00132772	0.00110965	0.00122265	0.000917514	0.00144586	0.00174368	0.00145023	0.00113872	0.00122861	0.0012756	0.00096817	0.00160736	0.00133061	0.00127088	0.000574491	0.00170207	0.00123429	0.00123244	0.00221526	0.000502016	0.000701806	0.00136504	0.00139969	0.0011917	0.0017535	0.00179484	0.00153889	0.00136526	0.00121728	0.000805824	0.00235868	0.00187561	0.00146146	0.00107144	0.00152717
K00949	0.000444544	0.000540865	0.000255619	0.000581052	0.000227828	0.00017242	0.000510542	0.000593763	0.000629417	0.000141818	0.000164428	0.00017142	0.000388328	0.000233942	0.000515929	0.000476736	0.000318937	0.000513246	0.000288859	0.000210418	0.000354202	0.00063416	0.000340176	0.000552002	0.000511754	0.000276028	0.000355429	0.000497769	0.000186559	0.000163262	0.00052131	0.000331815	0.000163933	8.79836e-05	0.00029924	0.000349563	0.000392396	0.000752672	0.000260168	0	0.000296687	0.0003338	0.000361356	0.00037511	9.76079e-05	0	0.000407655	0.000367399	0.000153971
K00950	5.54793e-05	0.000106711	4.10783e-05	0.000696453	0.000153156	6.96853e-05	0.000596885	0.000288393	9.82168e-05	0.000155459	9.42527e-05	6.06435e-05	0.000446045	0.000438107	0.000131197	0.000523037	0.00019632	0.00061976	0.000277102	0.000260795	0.000156262	0.000193768	0.000190197	7.18289e-05	0.000123964	0.000421132	0	0.000187505	0.000346529	4.79365e-05	0.000108994	0.000317105	0.000104246	0.000225389	0.00041513	0.000438762	0.000145495	0.000101319	0.000112125	0	0.000111497	0.000218699	0.000227159	0.000498491	0	0.000235657	0.000189203	0.000480051	0.00012534
K00951	0.000926824	0.000919778	0.000825259	0.00122663	0.00146147	0.00163503	0.00137455	0.00110975	0.00115408	0.00142997	0.00122643	0.00124853	0.00141832	0.00142269	0.00115397	0.0012259	0.0018813	0.00158105	0.0015531	0.00149179	0.00117092	0.000820193	0.00098296	0.000977482	0.000707192	0.00120378	0.00109275	0.00127861	0.000434211	0.000885965	0.00130554	0.00134899	0.00160908	0.000401347	0.000826321	0.00126583	0.000954049	0.000863497	0.00146074	0.00150167	0.00120725	0.00126464	0.00128923	0.00129926	0.00149968	0.00139215	0.00112548	0.00146788	0.00111845
K00952	0	0	0.000113685	0	0	0	0	0	0	0	0	0	0	0	0	0	0	0	0	0	0	0	0	0	0	0	0	0	0	0	0	0	0	0	0	0	0	0	0	0	0	0	0	0	0	0	0	0	0
K00954	0.000576497	0.000630743	0.00063072	0.000802098	0.000464365	0.000467635	0.000758492	0.000680004	0.00045264	0.000298538	0.000475988	0.000598441	0.000637341	0.000773838	0.000632017	0.00058892	0.000715506	0.000672779	0.000514768	0.000401123	0.00054153	0.00078771	0.000769521	0.000723102	0.000566843	0.000744282	0.000601224	0.000655878	0.00026805	0.000506012	0.000732124	0.000755185	0.000211779	0.00033399	0.000611286	0.000715397	0.000681872	0.000553776	0.000357613	0	0.000543559	0.000566047	0.000689189	0.000671375	0.00019273	0.000171192	0.000619012	0.000898224	0.000368893
K00955	0	0	0	0	0	0	0	0	0	0	0	0	0	0	0	0	0	0	0	0	1.87809e-05	0	0	0	0	0	0	0	0	0	0	0	0	0	0	0	0	0	0	0	0	0	0	0	0	0	0	0	0
K00956	0.000382902	0.000510068	0.000370087	0.00049914	0.000479793	0.000622804	0.000779421	0.000783781	0.000525582	0.000326428	0.000351004	0.000563496	0.000794257	0.000572712	0.000614432	0.000436616	0.000883135	0.000757032	0.000397873	0.000322384	0.000678254	0.000632532	0.000311359	0.000474306	0.000548883	0.000584141	0.00047149	0.00082033	0.000158264	0.00056814	0.000599699	0.000577181	0.000222705	0.000240521	0.000532477	0.000545205	0.000528117	0.000422809	0.00029887	0.00032142	0.000408198	0.00047767	0.000572826	0.000601784	0.00011484	0.000235263	0.000366898	0.000742624	0.000218837
K00957	0.000472183	0.000655213	0.000535386	0.000544207	0.000758142	0.000766461	0.000827595	0.000828652	0.000695683	0.000445627	0.000679895	0.000967701	0.00110876	0.000780991	0.000672237	0.000500487	0.00110805	0.00082357	0.000483707	0.000365286	0.000978119	0.000966157	0.000523999	0.000497765	0.000583286	0.000671096	0.000864565	0.000716511	0.000231208	0.000997991	0.000721262	0.000720656	0.000323891	0.000291039	0.000690693	0.000717443	0.000614944	0.00060027	0.000462885	0.000755336	0.000561087	0.000568175	0.000819464	0.000700818	0.000247866	0.000231209	0.000614789	0.000994354	0.000339564
K00962	0.0012603	0.00113657	0.00111779	0.000870353	0.00169779	0.0019835	0.00103204	0.00112122	0.00110948	0.00202331	0.00154049	0.00138461	0.0012397	0.00119994	0.001304	0.00140428	0.00143271	0.0010729	0.00198768	0.00220837	0.00146851	0.00105323	0.0012609	0.0011262	0.000817871	0.00133054	0.00133223	0.00120396	0.00046482	0.00133943	0.00131339	0.00127152	0.00246966	0.000423078	0.000795671	0.00136003	0.0011106	0.000987593	0.00189603	0.00290529	0.00154585	0.00162243	0.00126608	0.000963987	0.00277893	0.0028561	0.00133202	0.0013173	0.00180254
K00963	0.000319824	0.000189741	0.00039468	0.000129703	7.00955e-05	0.000281201	3.62038e-05	0.000112362	0.000118987	7.39307e-05	0.000182833	0.000157668	9.41702e-05	5.28969e-05	0.000153676	8.9155e-05	0	0	0.000178288	0.000116093	0.000390669	0.000108632	0.000322563	0.00035976	0.000287474	0.000277368	0.000350647	0.000242146	0.000543991	0.000191038	0.000200184	0.000136199	9.41175e-05	0.000563117	0.000356887	0	0.000252108	0.00013947	0.000180086	0.000153707	0.000121827	0.0001642	8.77633e-05	0.000116976	0.000140066	0.00020921	0.000368799	0.000154581	0.000405008
K00965	0.000655565	0.000664844	0.000642854	0.000232284	0.000431673	0.000272215	9.47879e-05	0.000463031	0.000849471	0.000254611	0.000617113	0.000996842	0.000302759	0.000249032	0.000571093	0.000196599	0.000106827	0.000160202	0.000232252	0.000232561	0.000992695	0.000739721	0.000611435	0.000663629	0.000624384	0.000554106	0.000646201	0.000478344	0.000464882	0.00133032	0.000498237	0.000356391	0.000312595	0.000224094	0.000426601	0.000662701	0.000737106	0.000720264	0.000522419	0.000327735	0.000661647	0.000349594	0.000414861	0.000170808	0.00034096	0.00035457	0.000781322	0.000317455	0.000639125
K00966	0	0	0	0	0	0	0	0	3.71075e-05	0	0	0	0	0	0	0	0	0	0	0	0	0	0	0	0	0	0	0	0	0	0	0	0	0	0	0	0	0	0	0	0	0	0	0	0	0	0	0	0
K00968	0	0	0	6.79458e-05	0	0	1.3455e-05	0.000278709	0.000114106	0	0	0	0	0	0	0	0	0	0	0	6.08518e-05	0	4.9213e-05	1.82684e-05	1.13374e-05	0	0	0	0	0	0	0	0	0	0	0	0	0	0	0	0	0	2.04439e-05	0.000141408	0	0	0	0	0
K00969	0.000434249	0.000479511	0.000267647	0.000705442	0.000276789	0.00020051	0.000651657	0.00058037	0.000239979	0.000212676	0.000241367	0.000186572	0.000454392	0.000508359	0.000416174	0.000399808	0.000502365	0.00059714	0.000375637	0.000323078	0.000342454	0.000612966	0.000423112	0.000530206	0.000552763	0.000332561	0.000396024	0.000541618	0.000644865	0.000158325	0.000481761	0.000618248	0.00023598	0.00035595	0.000661023	0.000383406	0.000500266	0.000524816	0.000233608	0	0.000271808	0.000459271	0.000496448	0.000675136	0.000112011	0.000282018	0.000372926	0.000548249	0.000230769
K00970	4.48603e-05	4.01638e-05	6.41421e-05	0.000206954	0.000204185	0.000366112	0.000284719	0.000140741	0.000112911	0.000410749	0.000195733	9.83573e-05	0.000228167	0.000390416	9.66439e-05	0.000282396	0.000547316	0.000264358	0.000273246	0.000228733	0.000172557	9.25265e-05	9.72249e-05	1.79949e-05	7.92861e-05	0.000184892	0.000104506	0.00019707	0.000159647	5.4024e-05	0.000147676	0.000225278	0.000250848	0.000256621	0.000181878	0	0.000133487	7.86886e-05	0.000243979	0	7.4901e-05	0.000164814	0.000213071	0.000251914	0.000295306	0.000256498	8.14617e-05	0.000254748	9.58256e-05
K00971	0.000199481	0.000447913	0.000471921	0.00139519	0.000782264	0.000720304	0.00184483	0.000849625	0.000308573	0.0015751	0.000678935	0.000315387	0.00158527	0.00182093	0.000464699	0.00121247	0.00197952	0.00237731	0.0013985	0.00125797	0.00053814	0.000457476	0.000484129	0.000226239	0.000161584	0.000727236	0.000628334	0.00091532	0.000123569	0.00012667	0.000697576	0.000945098	0.000775391	0.000255615	0.000922667	0.000861351	0.000454717	0.000326229	0.00060141	0.000866506	0.000724633	0.0012184	0.000931492	0.00166903	0.000897934	0.000723525	0.000542876	0.00129444	0.000660996
K00972	0.000343283	0.000491272	0.000317696	0	0.000255619	8.22017e-05	9.4752e-05	0.000401357	0.000492023	9.17531e-05	0.000186072	0	0.000157639	0	0.000428112	8.45827e-05	4.71159e-05	0	4.00611e-05	0.000108514	0.000298855	0.000711543	7.80053e-05	0.000415211	0.000518241	0	0	8.52055e-05	0	0	0.000236607	0.00014066	6.86825e-05	0	0.00017292	0	0.000286458	0.000381847	0.000224071	0	0.000185502	0.00013796	0.000115272	0	0	0	0.000144109	9.0991e-05	0.000133768
K00973	0.0013845	0.00139044	0.00135269	0.00127778	0.00179672	0.00198724	0.000861707	0.000630863	0.00100535	0.00262978	0.00247265	0.00110074	0.00152266	0.00175329	0.00129473	0.00189591	0.00159338	0.000913802	0.00220765	0.00271603	0.000950768	0.00113225	0.00134806	0.00100831	0.000673051	0.00121318	0.00217264	0.00231111	0.000469895	0.00159298	0.00156827	0.0011305	0.00404262	0.000671237	0.00085754	0.00112979	0.000983065	0.00100735	0.00354322	0.00444449	0.00136117	0.00211023	0.00132021	0.00169614	0.0037665	0.00319275	0.0014564	0.00120588	0.00263566
K00974	0.000445345	0.000420264	0.000316709	0.000153638	0.000294581	0.000129473	7.68233e-05	0.000382207	0.000552272	0.000155981	0.000259686	0.000259508	0.000182251	3.19884e-05	0.000565915	0.000128653	5.66642e-05	5.41452e-05	9.27236e-05	0.000139369	0.000378202	0.000674488	0.000378636	0.000597051	0.000671968	0.000322881	0.00030797	0.000341704	0.000315138	0.000274348	0.000302863	0.000181034	0.000121222	0.000237129	0.000275743	0.000197131	0.000387789	0.000491179	0.000277044	0	0.000320563	0.000271336	0.000168113	8.95359e-05	0.000150064	0	0.000318901	0.000162565	0.000302469
K00975	0.00247383	0.00271028	0.00190742	0.000460606	0.00178544	0.00117221	0.000455615	0.00193821	0.00170056	0.000696201	0.00164101	0.00245262	0.000749201	0.000570844	0.00218256	0.000722296	0.000297026	0.000398672	0.000576268	0.000825408	0.00223605	0.00250058	0.0020043	0.00228288	0.0024571	0.00190857	0.00200182	0.00152261	0.000412397	0.00289317	0.00141791	0.00119839	0.000644219	0.000337431	0.00122871	0.00189297	0.00194468	0.00255335	0.00147824	0.00101427	0.00204606	0.0011679	0.00122333	0.000547996	0.000912158	0.00109561	0.00186388	0.000872024	0.00157895
K00978	0.000105052	8.85851e-05	7.51042e-05	0.000149898	0.000263215	0.000149647	0.000310122	0.000156511	0.000129046	0.00132974	0.000212634	0.000133448	0.000140702	0.000304332	8.18052e-05	0.000247173	0.00100148	0.00111998	0.000444871	0.000196467	0.000234245	0.000138127	0.000387199	0.000361595	5.33956e-05	0.00025364	0.000312137	0.000266461	0	0.000124533	0.000248695	0.000467961	0.000606087	5.72697e-05	5.11765e-05	0.000373195	0.000184225	0.000102397	0	0	0.000104215	0	0.000358812	0.000523511	0.000390994	0	6.81473e-05	0.000134353	0.000196902
K00979	6.20405e-05	0.000125218	0.000117073	0.000489761	0.000265451	0.000317582	0.000485212	0.00022381	0.00015836	0.000336211	0.000190154	0.000108432	0.00040423	0.000634205	0.000143039	0.000313868	0.000532733	0.000386631	0.000478536	0.000308739	0.000204915	0.000105451	0.000385975	0.000278979	0.00014118	0.000206733	0.000152524	0.000221309	0.000192352	4.96695e-05	0.000258676	0.000374198	0.000170473	0.000336278	0.000260692	0.000213111	9.14963e-05	5.02759e-05	0.000160893	0	0.000191914	0.000270755	0.00039827	0.000574239	0.000238954	0.000224125	0.000164888	0.000513864	0.000245864
K00980	0.000281115	7.67702e-05	0	9.44716e-05	8.73235e-05	9.64719e-05	2.48516e-05	0	0.000137292	0.000132736	0	0.000119054	0	6.45257e-05	4.77586e-05	5.24027e-05	0	0	0	0	6.04655e-05	8.47544e-05	0.000272935	0.000339654	3.0674e-05	8.37725e-05	9.81439e-05	0.000105014	7.12131e-05	0.000378606	0	0	0	1.16441e-05	0	0.000223322	0.000134865	0	0	0	0.000191748	0	9.99726e-05	0.000150648	0	0	0.000134172	0	0
K00981	0.000521346	0.000543814	0.000370086	0.000702485	0.000622712	0.000745511	0.000642597	0.000559547	0.000482354	0.000904465	0.00066752	0.000594998	0.000479533	0.000580343	0.000547059	0.000825822	0.000821208	0.000674113	0.000855182	0.00100764	0.000401907	0.000635313	0.000485949	0.000463186	0.000401524	0.000701421	0.000602517	0.000463459	0.000571949	0.000407019	0.000554576	0.000497872	0.000993001	0.000380802	0.000660871	0.00054195	0.000597578	0.000565245	0.000841599	0.00080029	0.000506675	0.000801924	0.000612218	0.000718332	0.000752434	0.000964418	0.0006438	0.000610641	0.000674472
K00982	0	0	2.10624e-05	0	0	0	8.04416e-06	0	0	0	0	1.10326e-05	0	1.83145e-05	0	0	0	0	0	0	1.0913e-05	0	1.52293e-05	0	6.8145e-05	1.80935e-05	0	0	0.000182855	2.77193e-05	0	0	0	0.000188895	0.000124542	0	0	0	0	0	0	0	0	2.30243e-05	0	0	0	0	0
K00983	0	0	0	0	0	0	0	0	0	0	0	0	0	0	0	0	0	0	0	4.23639e-05	0	0	0	0	7.00492e-05	0	0	0	0	0	0	0	0	0	0	0	0	0	0	0	0	0	0	0	0	0	0	0	0
K00984	0	0	0	0	0	0	4.55742e-05	0	0	0	0	0	0	0	0	0	0	0	0	0	0	0	0	2.53678e-05	0.000150918	3.67679e-05	0	0	0.002371	0	0	0	0	0.000705927	0	0	0	0	0	0	0	0	0	0	0	0	0	0	0
K00986	0.000114337	0.00013367	0.000128414	0.000503379	7.96313e-05	0	0.000184489	9.20986e-05	0.000589947	0.000376814	0.000272801	0.000532163	0.00374758	0.00165485	0.000167428	0.000510156	0.000271396	0.00117165	0.000137678	0	0.000189153	0	0.000128047	0.000102629	0.000572433	0.000450972	0.000791688	0.000720264	0	5.14537e-05	0	0.000245547	9.82901e-05	0.000183056	0.00010177	0.00125644	7.09812e-05	9.77055e-05	9.87883e-05	0.00048386	0.000609901	0.000821734	0.000241867	0.000275261	0.000882316	0.000877278	0.000267033	0.000354492	0.000243996
K00989	0	0	0.000148947	0	0	0	0	1.50566e-05	7.52844e-05	0	0	1.83704e-05	2.69224e-05	0	0	0	0	0	0.000125683	7.79622e-05	4.57207e-05	2.5767e-05	3.23004e-05	0	9.16252e-05	3.45241e-05	0	0	0.000222443	4.96282e-05	0	0	0	0.000266429	0.000116324	0	0	0	0	0	0	0	0	5.29866e-05	0	0	0	0	9.25762e-05
K00990	0	0	2.19431e-05	0	0	0	0	0	0	0	0	1.44446e-05	0	1.842e-05	0	0	0	0	0	0	2.42219e-05	2.68906e-05	0	0	7.63105e-05	0	0	0	0.000236647	3.48208e-05	0	0	0	0.000230302	0.000162328	0	0	0	0	0	0	0	0	3.82763e-05	0	0	0	0	0
K00991	0.000365683	0.000489941	0.0005069	0.000511964	0.000386604	0.000459019	0.000519113	0.000724347	0.000683369	0.00105961	0.000600159	0.000294178	0.00037682	0.000301085	0.000462564	0.000600235	0.000268653	0.000383479	0.000933727	0.000917074	0.000437832	0.00068311	0.000396983	0.000485207	0.000722731	0.00061007	0.000401604	0.000873712	0.00032874	0.000320394	0.000531877	0.00038953	0.000591873	0.000284579	0.000593339	0.000322409	0.000622992	0.000428809	0.000497281	0.000491985	0.00053661	0.000618577	0.000538555	0.000459881	0.000616769	0.000563534	0.000323334	0.000302011	0.000601334
K00995	0.000391177	0.00031266	0.000389185	0.000308296	0.00023355	0.00030805	0.000157496	0.000289575	0.000462815	0.000259479	0.000323545	0.00042756	0.000158952	0.000323923	0.0003464	0.0002736	0.00036719	0.00011844	0.000160555	0.000136313	0.00030816	0.000338723	0.000380718	0.000472684	0.000300496	0.000575702	0.000286828	0.000284336	0.000411442	0.000445004	0.000264982	0.000174816	0.000152564	0.000286242	0.000245219	0.000365653	0.000367593	0.000357812	0.00024442	0	0.000263206	0.000255057	0.000265843	0.000243972	0.000253524	0.000198728	0.000382506	0.000213066	0.000295784
K00996	0	0	0	0	0	0	0	0	0	0	0	0	0	0	0	0	0	0	0	0	0	0	0	0	0	0	0	0	0	0	0	0	0	0.000102411	0	0	0	0	0	0	0	0	0	0	0	0	0	0	0
K00997	5.9379e-05	0	7.2292e-05	0.000116232	0	4.2705e-05	0	0	0	0	9.70681e-05	5.03416e-05	3.13852e-05	0	8.40913e-05	3.09183e-05	0	0	9.27516e-05	8.59294e-05	4.39987e-05	7.77214e-05	6.32574e-05	0	0.000143483	6.27953e-05	0.000259461	9.1878e-05	0.000365891	8.35155e-05	0	0	0	0.000208843	7.37386e-05	0	8.31403e-05	0	7.7674e-05	0	0	5.79219e-05	7.57251e-05	0	0	0	0.00017624	6.35195e-05	6.99287e-05
K00998	0	0	0	0	0	0	1.97985e-05	0	0	0	0	1.86385e-05	0	2.50907e-05	0	0	0	0	0	0	3.09185e-05	0	0	0	8.90902e-05	2.09175e-05	0	0	0.00030771	0	0	0	0	0.000289875	0.000189207	0	0	0	0	0	0	0	0	5.69811e-05	0	0	0	0	0
K01000	0.000565778	0.000633389	0.000617696	0.000622435	0.000803055	0.00120208	0.000777607	0.000733776	0.000703905	0.00147064	0.000680154	0.000568237	0.000737242	0.000723954	0.000756841	0.00089598	0.000908515	0.000770487	0.00117113	0.00152498	0.000681054	0.000531764	0.000676498	0.000558728	0.000495661	0.000803606	0.000725257	0.000845004	0.000341168	0.000605565	0.00078066	0.000709686	0.00163359	0.000357843	0.000579279	0.000580259	0.000727576	0.000637172	0.00116842	0.00151164	0.000718092	0.0010383	0.000793695	0.000656085	0.0012507	0.00114698	0.000795396	0.000807758	0.00089233
K01001	0	0	0.000100581	0	0	0	0	0	0	0	0	0	0	0	0	0	0	0	0	0	0	0	0	0	0	0	0	0	0	0	0	0	0	0	0	0	0	0	0	0	0	0	0	0	0	0	0	0	0
K01002	0	0	0.000157849	0	0	0	1.22309e-05	0	0	0	0	1.04534e-05	1.1757e-05	2.03231e-05	4.87411e-05	0	0	0	0	0	2.04171e-05	0	3.8318e-05	0	0.000542065	2.3307e-05	0	0	0.000260146	0	0	0	0	0.000278448	0.000167329	0	0.000129428	0.000356297	0	0	0	0	0	6.26986e-05	0	0	3.59222e-05	1.00184e-05	0
K01006	0.00151229	0.0014987	0.00141293	0.000832929	0.00236099	0.0024073	0.0010173	0.00116277	0.00185484	0.00180965	0.0015688	0.00176473	0.00113201	0.000986876	0.00157759	0.00133735	0.00131952	0.000966251	0.00142763	0.00156449	0.00211144	0.00105884	0.00204332	0.00185781	0.000879829	0.00154733	0.00202264	0.00212197	0.000148216	0.00211809	0.00140261	0.00144104	0.00203032	8.72022e-05	0.000706984	0.00200663	0.00138246	0.00130521	0.00183991	0.00232253	0.00209735	0.00147971	0.00131627	0.000908678	0.00268277	0.00265798	0.00167007	0.00120215	0.00214981
K01007	0	0	0.000143787	0	0	0	0	0	0	0	0	2.44169e-05	0	2.54366e-05	3.35808e-05	0	0	0	0	0	2.65287e-05	0	4.0571e-05	1.82664e-05	7.27187e-05	5.11087e-05	0	0	0.000141047	0	0	0	0	0.000215589	0.000140199	0	0	0	5.29516e-05	0	0	0	0	5.15784e-05	0	0	0	0	0
K01008	0.000417579	0.00049358	0.000245096	7.25394e-05	0.000177491	0.000111542	0	0.00028117	0.000174414	8.35374e-05	0.000366629	0.000679544	5.40991e-05	4.26185e-05	0.000334593	0.000137312	2.55453e-05	0	6.86433e-05	7.98665e-05	0.00033125	0.000461425	0.000204486	0.000253944	0.000462847	6.63308e-05	0.00018889	0.000178566	0.00024256	0.000241861	0.000240444	0.000166834	9.0626e-05	0.00016109	0.000311974	0.000519819	0.000385459	0.000367781	0.000329811	0.000220215	0.000231901	9.65804e-05	0.000152304	8.38637e-05	0.000141871	0.000177989	0.00033959	0.000182322	0.000219639
K01011	0	0	0	0	0	0	1.11253e-05	0	0	0	0	7.19988e-06	0	1.43109e-05	0	0	0	0	0	0	9.89757e-06	0	1.98306e-05	0	6.85013e-05	1.91342e-05	0	0	0.000226168	0	0	0	0	0.000174304	0.000217709	0	0	0	0	0	0	0	0	2.95678e-05	0	6.72118e-05	0	0	0
K01012	0.000695177	0.000982141	0.00101569	0.000557793	0.000540645	0.000340174	0.000801475	0.000979521	0.000981818	0.000373311	0.000674422	0.000896746	0.000787701	0.000403682	0.0010185	0.000666679	0.000277322	0.000647102	0.000541521	0.000436453	0.000944017	0.00116728	0.000572034	0.000759566	0.00104727	0.00050737	0.000516776	0.000693872	0.000134175	0.000871271	0.000697573	0.000687275	0.000291736	0.000248597	0.000778432	0.00079146	0.000957381	0.000954715	0.000568682	0.000666084	0.000658433	0.000545899	0.000523576	0.000706989	0.000213605	0.000137892	0.000601184	0.000721226	0.000328146
K01023	0	5.52453e-05	3.7945e-05	0	0.000100144	0	0.000140421	0.000135644	0	0	0	0	0.000253477	4.51235e-05	0	0	0	0	0.000238423	0.000147312	0	0	5.81916e-05	4.27771e-05	9.46698e-05	0	0	0	0	0.000100048	0	0	0	1.56384e-05	0.000174392	0	0	0	0	0	0	0.000131771	8.39718e-05	0	0	0	0.000116265	0.000263193	0
K01026	0.000119222	4.83215e-05	8.10955e-05	1.88544e-05	3.73204e-05	0	0	2.72186e-05	0.000301363	0	3.08112e-05	9.74352e-05	3.20003e-05	0	9.3532e-05	0	0	0	0	0	3.97851e-05	0	9.75276e-05	6.82207e-05	1.92075e-05	3.59778e-05	0	0	0	0.000280133	7.33276e-05	0	0	0.000136771	0	0	0	0.000103158	0	0	7.97133e-05	0	0	0	0	0	4.41051e-05	0	0
K01028	0	0	0	0	0	0	0	0	0	0	0	0	0	0	0	0	0	0	0	0	1.39308e-05	0	0	0	9.99515e-06	0	0	0	0	0	0	0	0	0	0	0	0	0	0	0	0	0	0	0	0	0	0	0	0
K01031	0	0	0	0	0	0	0	0	0	0	0	0	0	0	0	0	0	0	0	0	0	0	0	0	0	0	0	0	0	0	0	0	0	8.97973e-05	0	0	0	0	0	0	0	0	0	0	0	0	0	0	0
K01032	0	0	0	0	0	0	0	0	0	0	0	0	0	0	0	0	0	0	0	0	0	0	0	0	9.43865e-06	0	0	0	0	0	0	0	0	0.000120942	0	0	0	0	0	0	0	0	0	0	0	0	0	0	0
K01034	0	0	0	0	0	0	0	0	2.83508e-05	0	0	3.76366e-05	0	0	0	2.98411e-05	0	0	0	0	0	0	0	0	5.02523e-05	0	0	0	0.000138066	0	0	0	0	9.97822e-05	0.000136151	0	0	0	0	0	0	0	3.88516e-05	4.98983e-05	0	0	3.04607e-05	0	0
K01035	3.29566e-05	0	4.65579e-05	0	0	0	0	0	0	0	0	2.82743e-05	0	0	0	4.44937e-05	0	0	0	0	2.86626e-05	0	0	3.73376e-05	5.12497e-05	8.26964e-05	0	0	6.92071e-05	6.35463e-05	0	0	0	5.10695e-05	9.82161e-05	0	0	0	0	0	6.98424e-05	0	5.13434e-05	0	0	0	0	0	0
K01042	0	0	9.73371e-05	0.000101006	0	0	0	0	0	0	2.60843e-05	2.11051e-05	0	2.97838e-05	0	0	0	0	0	0	3.4251e-05	0	0	0	6.48974e-05	2.58079e-05	0	0	0.000426646	0	0	0	0	0.000295396	8.98283e-05	0	0	0	0	0	0	0	0	4.40358e-05	0	0	0	1.41121e-05	0
K01046	0	0	5.73867e-05	0	6.41192e-05	0	5.69406e-05	6.03142e-05	0.000316358	0	0	0	4.97138e-05	0	7.13862e-05	0	2.23049e-05	0	0	0	4.42308e-05	0	4.49573e-05	0.000104194	1.06122e-05	0	0	0	0	0	0	0	0	0	0	0	0	0	0	0	0	0.000132907	0	0	0	0	2.54745e-05	5.01456e-05	5.25286e-05
K01048	0.000293467	0.000433118	0.00025889	1.81502e-05	4.69048e-05	5.95575e-05	1.27749e-05	0.000418798	0.000182029	5.46665e-05	9.78761e-05	1.4847e-05	5.93326e-05	0	0.00035682	7.03954e-05	0	0	2.64165e-05	6.03497e-05	0.000295712	0.00084489	7.79024e-05	0.000181664	0.000554056	2.70184e-05	0	0.000129166	0.000201164	0.000170002	0.000164925	0.000142898	6.55391e-05	0.000202097	0.000344377	0	0.000199138	0.000482914	0.000177236	0	0	0	0.000131358	2.34969e-05	0	0	9.95695e-05	0	0
K01051	0.000111101	0.000169323	0.000100957	0.000809861	0.000276253	0.000166856	0.000919744	0.000443364	0.000100174	0.000432292	0.000227929	9.44604e-05	0.000635031	0.000618899	0.000184616	0.000753955	0.0002804	0.001074	0.000628098	0.000533474	9.49279e-05	0.000138365	0.000195157	0.00017419	9.62341e-05	0.000354309	0.000291335	0.000342734	0.000193184	2.08623e-05	0.000266001	0.000518908	0.000230372	0.000329353	0.000573341	0.00033027	0.000345545	0.000146075	0	0	0.000215405	0.00037934	0.000529261	0.000891404	0	0	0.000316844	0.000640131	0.000320592
K01053	0	0	0	0	0	0	0	1.03172e-06	0	0	0	0	0	8.51888e-06	0	0	0	0	0	0	2.6912e-05	0	0	0	3.14358e-06	0	0	0	0	0	0	0	0	0	0	0	0	3.08718e-05	0	0	0	0	0	0	0	0	0	0	0
K01055	0	0	0	0	0	0	0	0	0	0	0	0	0	0	0	0	0	0	0	0	7.70014e-06	0	0	0	6.19501e-06	0	0	0	0	0	0	0	0	6.8264e-05	0	0	0	0	0	0	0	0	0	0	0	0	0	0	0
K01056	0.00067048	0.000610007	0.000553259	0.000693787	0.000593559	0.000685639	0.000693731	0.000744268	0.000712835	0.000933616	0.000807353	0.000566704	0.000758958	0.000914279	0.000731408	0.000819735	0.0010749	0.000661051	0.000792959	0.000749339	0.000865733	0.000755441	0.000573608	0.000830324	0.000689276	0.000825885	0.000712919	0.000772211	0.000323163	0.000612919	0.000790726	0.00069666	0.00102579	0.000283	0.000444758	0.000756274	0.000712815	0.000782447	0.000886018	0.000803048	0.000716252	0.000916589	0.000842245	0.000581919	0.00080337	0.000545546	0.000819499	0.000725474	0.000644704
K01057	2.94576e-05	3.19005e-05	6.85496e-05	0.000323199	6.72519e-05	0	0.00036464	0.000213277	4.46403e-05	9.90033e-05	0	5.03277e-05	0.000215089	0.000203783	7.90656e-05	0.000264912	0.000230219	0.000336732	0.000173337	0.00011758	7.921e-05	0.000118471	4.36596e-05	3.4484e-05	0	0.000160836	0	0.000156508	0	2.4415e-05	8.18407e-05	0.0002243	0	3.82854e-05	0.000120845	0.000212434	8.1925e-05	5.81522e-05	2.19364e-05	0	0	0.00010228	0.000201433	0.000304732	0	0	7.62196e-05	0.000257715	5.36648e-05
K01058	0	0	4.58502e-05	8.18091e-05	0	0	2.40972e-05	0	0	0	0	1.16585e-05	0	4.53605e-05	0	0	0	0	0	0	4.77843e-05	0	0	0	0.000103781	2.1926e-05	0	0	0.000243512	0	0	0	0	0.000330067	0.000169469	0	0	0	0	0	0	0	0	0.000117531	0	0	0	2.70682e-05	0
K01060	0	0	0	0.000168349	0	0	0	0	0	0	0	6.64476e-05	0	3.0799e-05	0	0	0	0	0	0	0	0	0	0	0	0	0	0	0.000187885	0	0	0	0	0	0	0	0	0	0	0	0	0	0	8.47122e-05	0	0	0	0	0
K01061	0	0	1.60687e-05	0	0	0	3.24496e-05	0	0	0	0	1.76969e-05	1.75495e-05	4.31136e-05	0	0	0	0	0	0	4.66933e-05	1.48148e-05	6.56593e-05	1.90793e-05	0.000211315	4.94067e-05	0	0	0.000572912	0	0	0	0	0.000567368	0.000412538	0	0	0	0	0	0	0	1.77973e-05	0.000114114	0	6.14036e-05	0	2.00661e-05	0
K01066	0	0	0	0	0	0	0	0	0.000180059	0	0	1.46952e-05	0	5.02163e-05	0	0	0	0	0	0	2.66026e-05	0	0	0	0.000116077	3.47242e-05	0	0	0.000169094	0	0	0	0	0.000252216	0.000111871	0	0	0	0	0	0	0	0	0	0	0	0	1.77901e-05	0
K01069	0	0	0	0	0	0	0	0	0	0	0	2.5005e-05	0	0	0	0	0	0	0	0	2.50236e-05	0	0	0	0.000119689	2.22781e-05	0	0	0.000350145	0	0	0	0	0.000279193	0.000203449	0	0	0	0	0	0	0	0	6.76535e-05	0	0	0	0	0
K01070	0	0	0	0	0	0	2.35903e-05	0	0	0	0	2.41033e-05	0	2.91293e-05	0	0	0	0	0	0	1.77566e-05	0	0	0	0.000123669	3.29897e-05	0	0	0.000451707	0	0	0	0	0.000271735	0.000221286	0	0	0	0	0	0	0	0	5.96612e-05	0	0	0	0	0
K01071	0.00017506	6.91004e-05	0	0.000113681	5.81522e-05	0.000128973	3.59816e-05	5.23062e-05	0	0	8.74312e-05	4.97445e-05	3.79573e-05	0	3.57288e-05	3.67812e-05	4.81245e-05	4.22873e-05	0	4.13376e-05	0	0	0.000259743	0.000355064	5.3169e-05	0.00010104	0.000243617	0.00011063	0.000190423	0	0	0	0	3.74219e-05	0	0	0	0	5.26213e-05	0	0	0.000127529	0	0	0	0	0.000173605	6.40871e-05	0.000134829
K01077	0.000253765	0.000238593	0.000120412	0.000775621	0.000236016	0.000301051	0.000679806	0.000406265	0.000150315	0.000350376	0.000148443	0.000114165	0.000471815	0.000668138	0.00029129	0.000521783	0.000743347	0.000497726	0.00031484	0.000191016	0.000277384	0.000210644	0.000239627	0.000124977	0.000145755	0.000459983	0.000463234	0.00033984	0.000230898	7.92377e-05	0.000319605	0.000470526	0.000135866	0.000240289	0.000368598	0.000377603	0.000281425	0.000210641	5.39926e-05	0	0.000280493	0.000370686	0.000452948	0.000522499	0	0	0.00040572	0.000515971	0.000268059
K01079	7.85025e-05	4.85849e-05	0.000223936	0.0004668	0.000228748	0.000371235	0.000550362	0.000271301	0.000118725	0.000164222	9.89532e-05	0.000158827	0.000512934	0.000647788	0.000214569	0.000282718	0.00097379	0.000632831	0.000229398	0.000147531	0.00030561	0.000148171	0.000140007	4.24008e-05	0.000106363	0.000241938	0.000145743	0.000393577	0.000231086	5.41472e-05	0.000353534	0.000512795	0.000107306	0.000315855	0.000280503	0.000205571	0.000179426	6.22788e-05	9.94368e-05	0	0.000167051	0.000216755	0.00051675	0.000527742	8.91668e-05	0.000124835	0.000213793	0.00049857	7.38278e-05
K01081	3.05862e-05	0	3.83587e-05	0.000348466	0.00035013	0.000428398	0.000504357	0.000237361	0.000183225	0.000431325	0.000121713	9.61518e-05	0.000371579	0.000386619	9.76502e-05	0.000335188	0.000287057	0.000456215	0.000372536	0.000413121	9.07747e-05	7.94028e-05	0.000104598	2.88077e-05	0	0.000221923	0	0	0	7.85501e-05	0.00018983	0.00027377	0.00036727	5.91981e-05	0.000132191	0	0	9.17125e-05	0.000245454	0	0.000129452	0.000286997	0.000253129	0.00033375	0	0	0.00014026	0.000342495	0.00018345
K01082	2.9451e-05	7.1088e-05	7.96692e-05	0.000424454	0.000166815	0.000129274	0.000565032	0.000301786	8.87571e-05	0.000114039	6.53212e-05	9.28199e-05	0.000469773	0.000558666	7.95101e-05	0.000301695	0.000459078	0.000600976	0.000298569	0.000211811	0.000139682	0.00011717	0.000167625	4.67588e-05	8.76718e-05	0.00025458	0.000160941	0.000324031	0.00024271	0	0.000231792	0.000323583	7.57952e-05	0.000312966	0.000318842	0.000177529	0.000182678	7.82633e-05	0	0	0.000128242	0.000246018	0.000323118	0.000430444	0	0.000113046	0.000169938	0.000431336	6.5908e-05
K01085	0	0	0	0	0	0	0	0	0	0	0	0	0	2.09068e-05	0	0	0	0	0	0	1.48741e-05	0	0	0	7.68347e-05	0	0	0	0.000154873	0	0	0	0	0.000237119	0.000252233	0	0	0	0	0	0	0	0	4.7904e-05	0	0	0	0	0
K01087	0	0	0	0	0	0	0	0	0	0	0	0	0	1.55135e-05	0	0	0	0	0	0	1.2291e-05	0	0	0	6.67342e-05	1.91328e-05	0	0	0.000116217	0	0	0	0	0.000173857	8.8132e-05	0	0	0	0	0	0	0	0	3.48025e-05	0	0	0	0	0
K01089	6.78152e-05	0.000112826	5.70336e-05	0.000559944	0.000281487	0.000371327	0.000579829	0.000297778	0.000109517	0.000566458	0.00030668	0.000126225	0.000512754	0.000681478	0.000134346	0.000569502	0.000778746	0.000721242	0.000677902	0.00069565	0.000210033	0.000103789	0.000130454	7.33602e-05	7.12724e-05	0.000296857	0.000129665	0.000303747	0.000133521	0	0.000341855	0.000426625	0.000677696	0.000259247	0.000281666	0.000314571	0.000185087	8.56545e-05	0.0004519	0.000523315	0.000234237	0.00046816	0.000470604	0.00063322	0.000617697	0.000571566	0.00019659	0.00043542	0.000299746
K01091	0.00105756	0.0011372	0.000928649	0.00133541	0.000659567	0.000524311	0.000911051	0.00131659	0.00141189	0.000536435	0.000794566	0.000639977	0.000844115	0.0010291	0.00117557	0.000865941	0.000744447	0.000811032	0.000943068	0.000621833	0.000975575	0.0016722	0.000924092	0.00128472	0.00138135	0.00106464	0.000863376	0.00127613	0.00063341	0.000741304	0.00114877	0.000915248	0.000482661	0.000336061	0.000846759	0.000541898	0.00122965	0.00151614	0.000677959	0.000380092	0.000810975	0.00105037	0.00102613	0.0010822	0.000316247	0.000308335	0.000734478	0.000739393	0.000700832
K01092	0.000104072	0.000105311	0.000161001	0.000534261	0.000119654	0.000129132	0.000398115	0.000190223	0.000201275	0.000172308	0.000164103	0.000112159	0.000346723	0.00041126	0.000101303	0.000302071	0.000411815	0.000356129	0.000187348	0.000137225	0.000176941	7.84733e-05	0.000183776	6.62618e-05	0.000115626	0.000234577	0	0.00017728	0.000420224	0.000118346	0.000209603	0.000354644	5.76565e-05	0.000665391	0.000282325	0.000286438	0.000183011	9.59249e-05	6.6801e-05	0	8.39676e-05	0.000108707	0.000255056	0.000360448	0	0	0.000150653	0.000309094	7.48571e-05
K01093	0	0	0	0	0	0	0	0	0	0	0	0	0	0	0	0	0	0	0	0	1.36388e-05	0	0	0	4.95451e-05	1.53066e-05	0	0	0.000175049	0	0	0	0	0.000424903	9.1387e-05	0	0	0	0	0	0	0	0	1.93099e-05	0	0	0	0	0
K01095	0	0	0	0.000127956	0	0	5.04733e-05	5.42735e-05	4.19034e-05	0.000110968	0	2.27504e-05	4.2605e-05	0.000174964	2.96963e-05	0.000132611	0.000185421	0	0	0	5.83563e-05	0	0	0	8.86984e-05	0.000125518	6.81219e-05	4.77453e-05	0.000246737	0	0	0	0	0.000273617	0.000142218	0	6.54668e-05	0.000102249	0	0	0	4.31882e-05	0.000131793	9.14153e-05	0	0	0	4.90955e-05	0
K01096	0	0	0	0	0	0	0	0	0	0	3.8786e-05	1.42875e-05	0	3.23102e-05	0	0	0	0	0	0	1.77346e-05	0	0	0	5.29633e-05	0	0	0	0.000136842	0	0	0	0	0.000136294	0.000113691	0	0	0	0	0	0	0	0	0	0	0	0	0	0
K01101	5.03088e-05	0	0	0.000132955	0	0	0	0	0	0	8.75982e-05	5.21129e-05	5.87741e-05	0.000127416	0	0	0	0	1.65708e-05	0	0	0	0	0	2.51945e-05	5.40676e-05	0	0	0.000221131	0	0	0	0	4.42628e-05	0	0	0	0	7.16871e-05	0	0	0	0	0	0	0	5.02165e-05	0	0
K01104	0.00151675	0.00122304	0.000822162	0.000719149	0.000916295	0.000558991	0.000856203	0.00131489	0.00160531	0.000524414	0.000770052	0.000778166	0.00089464	0.000776316	0.00157523	0.000834136	0.000902888	0.000765203	0.000624733	0.000691799	0.00094239	0.00149734	0.000884282	0.00131817	0.00116968	0.000956633	0.00158998	0.00143677	0.000644224	0.000655595	0.0012855	0.00105633	0.000549549	0.000461679	0.00093217	0	0.00116011	0.00127121	0.000767981	0	0.000862614	0.00124686	0.000939648	0.000812508	0.000442673	0.000490361	0.00158459	0.00101534	0.00130553
K01118	0	0	0	0.000129169	0	0	2.13063e-05	0	0	0	0	1.357e-05	0	1.89057e-05	0	0	0	0	0	0	4.26331e-05	0	0	0	6.76374e-05	1.55258e-05	0	0	0.000364458	0	0	0	0	0.000236837	8.74374e-05	0	0	0	0	0	0	0	0	3.81091e-05	0	0	0	0	0
K01119	0.000152337	0.000110983	0.000101493	0.000658959	0.000198441	0.000293812	0.000486813	0.000285884	0.000113057	0.000404086	0.000376946	0.000106487	0.000364684	0.000428162	0.00015942	0.000460631	0.000363713	0.000536958	0.000347692	0.000360552	0.00015744	0.000138678	0.000186902	7.18835e-05	0.000164716	0.000349093	0.000101638	0.000181995	0.000732841	4.87363e-05	0.000215564	0.000349266	0.000287342	0.000300897	0.000365475	0.000140774	0.000373636	0.000191564	0.000243046	0.000221997	0.000161844	0.000269714	0.00033677	0.000529523	0.000225666	0.00023644	0.000265351	0.000399333	0.000262247
K01126	0.000612299	0.00075202	0.000541047	0.00226255	0.000344813	0.00043442	0.000792938	0.000894291	0.000691567	0.000949951	0.000844794	0.000192845	0.00105446	0.00140947	0.000629399	0.000942809	0.000848357	0.00187184	0.000404354	0.000401884	0.000477768	0.00104807	0.000580333	0.000436698	0.000796991	0.00109793	0.000515415	0.000563835	0.000853733	0.000164413	0.000604069	0.00108474	0.000628069	0.000540537	0.000863541	0.000816173	0.00117564	0.000898518	0.000524893	0	0.000490485	0.000644056	0.000781892	0.00105306	0.000235394	0.000287456	0.000455675	0.000634542	0.000593209
K01129	0.000450674	0.000596604	0.000481282	0.000692041	0.000752693	0.000634607	0.000825004	0.000764503	0.000704586	0.000924792	0.000818235	0.000502574	0.000741414	0.000828717	0.00077039	0.000714113	0.000844862	0.000758405	0.000945846	0.000963039	0.00062651	0.000619204	0.00066855	0.000601773	0.000532463	0.00062162	0.000601237	0.000679723	0.000540052	0.000516698	0.000762385	0.000718298	0.000862739	0.000397547	0.000575017	0.000500079	0.000530233	0.000496998	0.000902862	0.000953398	0.000743359	0.00080974	0.000759748	0.000690684	0.000870566	0.000898777	0.000586685	0.000785666	0.000678686
K01130	0	9.15656e-05	5.65667e-05	0.000505202	0.000180507	0.000109853	0.000369266	0.00013409	0.000131431	0.00077224	0.000129168	8.72199e-05	0.000198998	0.000577043	9.44939e-05	0.000716673	7.41265e-05	0	0.000503498	0.000400803	8.86637e-05	0.000211348	0.000167845	6.10412e-05	9.87286e-05	0.000767233	0	0.000122412	0	4.85515e-05	0.000235131	0	0.000284973	0.000171788	0.000313903	0	7.24177e-05	0.000194584	0	0	0.000105091	0.000319154	0.000162797	0.000380852	0	0	0.000143902	0.000224403	0.000263639
K01133	0	0	0	0.00015286	0	0	0	3.82352e-05	0	8.85934e-05	0	2.48271e-05	5.44698e-05	9.62838e-05	3.27343e-05	0.000142058	0	0	2.29968e-05	1.63217e-05	0	0	0	0	0	0.000187197	0	0	0	0	0	0	0	0	2.84173e-05	0	0	0	0	0	0	0	3.84429e-05	4.61752e-05	0	0	2.22858e-05	4.7046e-05	2.27783e-05
K01138	0	0	0	0	0	0	2.78173e-05	0	0	0	0	0	1.6592e-05	3.44031e-05	0	0	0	0	0	0	6.1169e-06	1.69002e-05	3.87543e-05	7.30435e-06	0.000158292	5.10613e-05	0	0	0.000593085	0	0	0	0	0.000231289	0.00039416	0	0	0	0	0	0	0	1.48093e-05	0.000106384	0	7.50401e-05	0	1.52396e-05	0
K01139	0	0	0	0	0	0	0	0	0	0	0	8.11631e-06	0	1.75784e-05	0	0	0	0	0	0	2.03087e-05	0	0	0	9.39522e-05	1.7733e-05	0	0	0.000213822	0	0	0	0	0.000248913	0.000107691	0	0	0	0	0	0	0	0	3.19814e-05	0	0	0	0	0
K01141	0	0	0	0	0	0	0	0	0	0	0	0	0	1.22401e-05	0	0	0	0	0	0	1.91044e-05	0	0	0	7.60419e-05	1.80624e-05	0	0	0.000214607	0	0	0	0	0.000180004	0.000172312	0	0	0	0	0	0	0	0	2.84224e-05	0	0	0	0	0
K01142	0.000875101	0.000865962	0.00095093	0.00085536	0.00111747	0.00117944	0.000795131	0.000790129	0.000774246	0.00143963	0.0010384	0.00110964	0.000719134	0.00100148	0.00101609	0.00106851	0.000894237	0.000944191	0.00128492	0.00117099	0.00090935	0.000862489	0.000795096	0.00061086	0.000768061	0.000909123	0.0011229	0.0008993	0.000390037	0.000931722	0.00100009	0.000869868	0.00121168	0.000369278	0.000557933	0.00105138	0.000919779	0.00103658	0.0014819	0.00131054	0.00110088	0.000999139	0.000846102	0.000751677	0.00175009	0.00142989	0.000889308	0.00077588	0.00141577
K01143	0	0	0	0	0	0	0	0	0	0	0	0	0	0	0	0	0	0	0	0	0	0	0	0	0	0	0	0	9.69324e-05	0	0	0	0	0	4.576e-05	0	0	0	0	0	0	0	0	0	0	0	0	0	0
K01144	0	5.43562e-05	2.8255e-05	0.000397639	0.000122928	0	0.000449558	0.000245721	5.33226e-05	0.000117196	4.72485e-05	7.13578e-05	0.000327065	0.000421433	9.11919e-05	0.000272993	0.00033499	0.000459383	0.000251422	0.00017247	0.0001176	6.45778e-05	9.15654e-05	3.28839e-05	0	0.000147538	0	0.000231383	0	0	0.000140095	0.000194628	9.48088e-05	3.71542e-05	0.000122354	0	9.31884e-05	7.93561e-05	0	0	0.000118213	0.000189784	0.000245857	0.000419978	0	0	0.000126008	0.000360687	7.51752e-05
K01146	0	0	0	0	0	0	0	0	0	0	0	9.2926e-06	0	2.0307e-05	0	0	0	0	0	0	1.13607e-05	0	0	0	5.50623e-05	2.17345e-05	0	0	0.000152077	0	0	0	0	0.000157346	5.99212e-05	0	0	0	0	0	0	0	0	1.88465e-05	0	0	0	0	0
K01147	0	0	0	0	0	0	0	0	0	0	0	0	0	0	0	0	0	0	0	0	0	0	0	0	6.63273e-05	2.37305e-05	0	0	0.000123457	0	0	0	0	0.000201582	0.000100489	0	0	0	0	0	0	0	0	3.03889e-05	0	0	0	0	0
K01150	0	0	0	0	0	0	0	0	0	0	0	0	0	0	0	0	0	0	0	0	2.48804e-05	0	0	0	6.89541e-05	0	0	0	0.00012914	0	0	0	0	0.000206407	8.56796e-05	0	0	3.86597e-05	0	0	0	0	0	0	0	0	0	0	0
K01151	0.000631884	0.000637137	0.000791339	0.000660931	0.000380375	0.000337675	0.000712489	0.000835098	0.000508787	0.000284535	0.000383845	0.000640744	0.00052422	0.00062259	0.000759749	0.000563717	0.000632771	0.00070495	0.000363911	0.000304458	0.000643937	0.000970569	0.000533675	0.00063712	0.000783104	0.000669695	0.00064654	0.00071852	0.000372762	0.000491551	0.00073629	0.000633534	0.000166555	0.000333034	0.0006391	0.000607613	0.000759658	0.000850327	0.000338874	0.000222827	0.000567217	0.000442275	0.000858129	0.000766143	0.000207606	0.000207383	0.000364588	0.000564241	0.000264902
K01153	0.00120704	0.000808901	0.00128037	0.0010153	0.000993148	0.000756533	0.000955519	0.000845911	0.00168165	0.00113524	0.00108336	0.0014503	0.0015377	0.000824408	0.0012019	0.00128599	0.000479469	0.0018376	0.000416121	0.000591631	0.00065419	0.000355283	0.00225741	0.00131249	0.000874332	0.00115714	0.00111748	0.00114255	0.000591281	0.000927634	0.00141277	0.00174477	0.000333967	0.00126226	0.000901762	0.00270326	0.000990147	0.00115892	0.000997942	0.00133408	0.00144253	0.00115415	0.00120192	0.000683316	0.00104965	0.00117328	0.00151367	0.00126765	0.000808319
K01154	0.000956093	0.000785815	0.000938071	0.00125328	0.000719365	0.000396913	0.000553552	0.000276629	0.000776342	0.000684335	0.00036048	0.000184677	0.000891583	0.000553808	0.00096396	0.0015141	0.000475392	0.0019526	0.000297305	0.000521485	0.000452511	0.000293389	0.000925321	0.000564637	0.000855793	0.000389706	0.00084629	0.00053557	0.00064714	0.000501636	0.00127443	0.00161055	0.000237907	0.00100874	0.000819627	0.00218922	0.000556179	0.000625223	0.000688416	0.000696288	0.000894787	0.000663739	0.00137147	0.00129349	0.00107248	0.000479388	0.000633979	0.000934789	0.000429301
K01155	7.07097e-05	8.35986e-05	0.000101237	0.000240484	0.000504207	0.000240792	0.000509257	0.000470475	0.000167518	5.92416e-05	0.000483127	5.43159e-05	0.00030896	0.00027595	0.00010209	0.000182896	0.000427431	0.000384257	0.00018537	0.00015856	6.47151e-05	0.000489102	0.000294058	0	0	8.11877e-05	0.000115903	0.00018039	0	0	0.000234406	0.000163847	0.000111096	3.24014e-05	0.000259031	0.000134017	0	0	0.000315814	0.00098847	0.000136242	0.000242952	0.000219337	0.000300928	0.000496256	0.00103961	0.000128917	0.000323839	6.32003e-05
K01156	0.000182714	7.07591e-05	0.000600296	0.000123724	0.000136937	0.000151436	5.5064e-05	0.000131289	0.000201845	0.000264892	0.00013832	0.000258228	9.31544e-05	6.20604e-05	0.000119811	7.47328e-05	6.5099e-05	0	0.000142418	0.000112696	0.000280678	0.000173742	0.000402847	0.000290374	2.58574e-05	0.000134921	0	0.000188099	0	6.12448e-05	0.000151804	0.00012396	0.000103039	2.29735e-05	5.86495e-05	0.000249783	0.000203571	0.000300804	0.000162583	0.000191703	0.00015974	0.00010958	0.000160204	3.51849e-05	0.000250833	0.000184674	0.000230602	0.000193058	0.000220989
K01159	4.68433e-05	7.66721e-05	0.000199087	0.000575263	0.000240493	0.0004361	0.000404302	0.000267396	0.000149983	0.000711045	0.000189801	9.05398e-05	0.000438178	0.000606641	0.000143144	0.000575426	0.000874907	0.000514911	0.000602399	0.000583602	0.000234684	0.000107345	0.000335518	0.00031197	5.64331e-05	0.000231729	0.000200296	0.000317121	5.18729e-05	4.84377e-05	0.000271058	0.000453867	0.000598465	0.000224146	0.00024326	0.000361242	0.000233236	0.000166403	0.000405415	0.000383099	0.000230722	0.000344189	0.000448485	0.00062483	0.00022094	0.00029395	0.000146255	0.00040894	0.000349417
K01160	0	0	0	0	0	0	1.88188e-05	0	0	0	0	0	0.000144355	4.18189e-05	0	0	0	0	0	0	2.61486e-05	0	1.90313e-05	0	8.45448e-05	0	0	0	0.00027073	0	0	0	0	0.000518778	0.000325644	0	0	0	0	0	0	0	0	6.46101e-05	0	0	0	1.76373e-05	0
K01163	9.65916e-05	0.000103714	0.000117754	0.000525536	0.000200975	0.000137844	0.000583334	0.000316026	0.000159921	0.000205715	9.31304e-05	0.000183112	0.00050214	0.000605428	0.000163023	0.000422808	0.000499478	0.000718251	0.000307533	0.000167857	0.000164804	0.000173445	0.000141439	0.000101484	9.29042e-05	0.000532637	0.000291559	0.000317564	0	7.70986e-05	0.0002143	0.000396153	6.73674e-05	4.25386e-05	0.0002386	0.00037265	0.000256278	0.000219124	0	0	0.000119788	0.000213646	0.000405857	0.000535248	0	0	0.000156663	0.000415332	0.000116546
K01169	0	0	0	0	0	0	0	0	0	0	0	0	0	0	0	0	0	0	0	0	1.47645e-05	0	2.72687e-05	0	7.5982e-05	1.76158e-05	0	0	0.000227806	0	0	0	0	0.000633829	0.000143092	0	0	0	0	0	0	0	0	3.83823e-05	0	0	0	0	0
K01170	0	0	9.92886e-05	0	0	0	0	0	0	0	0	0	0	0	0	0	0	0	0	0	0	0	0	0	0	0	0	0	0	0	0	0	0	0	0	0	0	0	0	0	0	0	0	0	0	0	0	0	0
K01173	0	6.53915e-05	4.03994e-05	0.000628182	0.000128668	0.000123945	0.000491693	0.000252782	4.64743e-05	0.000176066	0.000100937	5.78264e-05	0.000361277	0.000642223	9.21865e-05	0.000276861	0.000354305	0.000383663	0.000225099	0.000208197	8.21056e-05	0.000122713	0.000148636	4.09549e-05	0	7.05491e-05	0.000110435	0.000148956	0	0	0.000201048	0.000175022	8.99049e-05	9.53002e-05	0.000226176	0.000151489	0.000116539	0.000136375	0	0	0	0.000152592	0.000202085	0.000360328	0	0	0.000173346	0.000355365	8.42573e-05
K01175	0	0	0	0	0	0	0	0	0	0	0	0	0	2.03514e-05	0	0	0	0	0	0	2.40413e-05	0	0	0	8.81483e-05	2.18238e-05	0	0	0.000159813	0	0	0	0	0.000209335	0.000168429	0	0	3.0638e-05	0	0	0	0	0	3.33931e-05	0	0	0	0	0
K01176	0.000477603	0.000507056	0.000462933	0.00045178	0.000155679	0	0.000126043	0.000489599	0.000694674	0.00024979	0.000333839	0.000375597	0.000225593	0.000537602	0.000547727	0.000571143	0.000290588	0.000586122	0.000287801	0.00014892	0.000667834	0.00087934	0.000331646	0.000493585	0.000991454	0.000703427	0.000646215	0.00114303	0.000512703	0.000160582	0.000660438	0.000532855	0.000217178	0.000599216	0.000650373	0.000603135	0.000657114	0.000509705	0.000322813	0.000153009	0.000358101	0.000140199	0.000425342	0.000494927	0.000159567	0.000115294	0.000200432	0.000114208	0.000257594
K01179	0.000383478	0.000296465	0.00037544	0.000437262	0.000771859	0.00135513	0.00018747	0.000415116	0.00199473	0.00169097	0.000579856	6.09689e-05	0.000331856	1.85806e-05	0.00100128	0.000652083	0.000458474	9.26976e-05	0.00121518	0.00127654	0.000445374	0.0003948	0.00152786	0.00196379	0.000429107	0.00021481	0.000208892	0.000130354	0	4.5056e-05	0.000460822	0.000246711	0.00177602	5.64475e-05	0.000233903	0.000265704	0.000829187	0.000885549	0.00119975	0.000772665	0.000439453	0.000922157	0.000434798	6.42631e-05	0.00138015	0.00106582	0.000254827	0.000213199	0.000572518
K01181	2.03309e-05	0	6.87687e-05	0.000221929	5.87293e-05	0	0.000487586	0.00020052	0	5.71442e-05	0.000200064	0	0.000324799	0.000106707	4.3059e-05	0.000213017	0.00010395	0.00037447	3.45585e-05	0	4.10111e-05	0	6.38059e-05	0	0	0	0	0.000103145	0	0	0	0.000164076	0	0	0.000185225	0.0001632	0.000208525	0	0	0	0	0	0.000176874	0.000313336	0	0	0	6.90277e-05	0
K01182	0.000766551	0.00073776	0.000725397	0.000165343	0.000352478	0.000241154	2.97474e-05	0.000484112	0.000415045	0.000178649	0.0006953	0.000711222	9.15021e-05	3.32262e-05	0.000525186	0.000163801	9.73018e-05	3.16519e-05	6.52087e-05	0.000118628	0.000389112	0.000779339	0.000347332	0.000401363	0.000568918	0.000174257	0.000344277	0.00018236	2.88998e-05	0.000880289	0.000366791	0.000247324	0.00019142	2.31365e-05	0.000278595	0.00059719	0.000727204	0.000613938	0.000472129	0.000359219	0.000443953	0.00018376	0.000322158	0.000145218	0.000220199	0.000201651	0.000469392	0.000141987	0.000186786
K01183	0	4.06893e-05	0	0.000278937	0.000152705	0	0.000491985	0.000275681	2.47558e-05	4.28744e-05	0	0	0.000332851	0.000121439	6.03812e-05	0.000269866	0	0.000493151	0.000236671	0.000139491	6.44496e-05	3.04806e-05	5.22988e-05	2.81348e-05	8.41929e-06	0	0	0	0	0	0	0.000246653	6.07293e-05	0.00013431	0.000167995	0	9.00657e-05	3.70826e-05	0	0	0	0.000133813	0.000199742	0.000276958	0	0	0.000131572	0.000268601	5.04716e-05
K01185	0.000290877	0.0002855	0.000776911	0.00059009	0.00010117	0.000162163	0.000631565	0.000218802	0.000179201	0.000305097	0.000570125	0.000309431	0.00116162	0.000558696	0.000400812	0.000472328	0.00111767	0.000753969	0.000436861	0.000255056	0.000624253	6.36233e-05	0.000312238	0.000235279	0.000206217	9.56899e-05	0.000842246	0.000801382	0.000310188	2.65756e-05	0.000829153	0.00129884	0.000487197	0.000448387	0.00120079	0.00109682	0.000345198	0.000123997	6.58753e-05	0	0.000591659	0.000579071	0.001003	0.00100822	0.000620398	0.000763123	0.000250525	0.000898057	0.000128426
K01186	0	6.08789e-05	4.7923e-05	0.000780617	0.00020645	0.000254037	0.000471338	0.000228312	0.000165481	0.000284569	5.39822e-05	9.66672e-05	0.000517506	0.000395366	0.000110903	0.000332984	0.000101754	0.00045098	0.000315397	0.000186421	0.000152927	0.000191907	0.000179703	4.63609e-05	0	0.000170901	0.000140142	0.000247376	0	5.85049e-05	0.000227116	0.000397477	8.02924e-05	8.6425e-05	0.000208237	0.000243804	0.000106446	0.000107705	0	0	0.000109506	0.000226802	0.000257697	0.000383799	0	0	0.000143746	0.000447153	8.87571e-05
K01187	0.000921108	0.000969276	0.000944372	0.00222601	0.00103681	0.000840671	0.00151101	0.00120068	0.00106874	0.00098162	0.000763828	0.000643733	0.00153299	0.00196639	0.0010477	0.00212864	0.00108362	0.00285508	0.000926636	0.000982301	0.00102778	0.00111394	0.000866927	0.000581208	0.000798709	0.00103975	0.00153596	0.00135272	0.000421801	0.000721697	0.00134144	0.00206927	0.000496297	0.000685966	0.00134915	0.00158698	0.00169659	0.00132372	0.000491253	0.000660925	0.00097031	0.00109279	0.00144012	0.00179509	0.000482644	0.000409798	0.00105546	0.0014965	0.00114298
K01190	0.00310439	0.00338259	0.00258827	0.00533647	0.00297383	0.00247236	0.00550277	0.00402159	0.00268311	0.0034465	0.00233546	0.00285759	0.00508445	0.00420917	0.00315091	0.00580764	0.0019785	0.00735349	0.00371529	0.00315049	0.00233081	0.00300513	0.00310508	0.00282196	0.00196977	0.00309258	0.00317616	0.00334357	0.000317303	0.00255519	0.00332662	0.00485994	0.00272817	0.00110844	0.00301688	0.00488718	0.00362749	0.00292009	0.00233297	0.00279646	0.00312187	0.00331828	0.00391585	0.00559747	0.00196533	0.00234272	0.00340347	0.00470326	0.00283721
K01191	6.09148e-05	4.95224e-05	0.000150972	0.000317307	0	0.000145056	8.93893e-05	7.00319e-05	6.27945e-05	8.67878e-05	0.000365505	8.91679e-05	8.59252e-05	0.000464291	5.07794e-05	0.000228674	0.000381059	0	0	0	7.17491e-05	7.21737e-05	0.00011839	6.68376e-05	1.64098e-05	5.99025e-05	0	0.00011673	0.000201511	9.44804e-05	0.000114631	0	0	8.16778e-05	3.64505e-05	0	0.000356786	0	5.52909e-05	0	0	9.79892e-05	9.05389e-05	0.000110624	0	0	5.43189e-05	7.72961e-05	7.2981e-05
K01192	4.8957e-05	0.000111492	0.000172771	0.000703285	0.000166769	0.000145929	0.000513893	0.000365118	6.61353e-05	0.000292941	0.000174999	0.000121089	0.000351705	0.000387966	0.000155874	0.000336987	0.000162926	0.000473444	0.000241352	0.000183067	7.39505e-05	0.000122538	0.000159236	6.20002e-05	2.81679e-05	0.000212285	0.000170236	0.00022008	0	0.000173584	0.000184021	0.000291337	0.000113164	3.69698e-05	0.00023761	0.000344794	0.000336934	0.000240215	3.56651e-05	0	0.000108002	0.000198061	0.000375799	0.000487594	0	0	0.000231002	0.000406445	9.05836e-05
K01193	0.000657105	0.000544905	0.000616135	0.000312697	0.000247229	0.000220044	5.23621e-05	0.000557895	0.00151355	0.000234992	0.000231512	0.000477359	0.000253916	0.000175557	0.00124482	0.000398969	2.65007e-05	7.75601e-05	0.000109098	0.000209	0.000660323	0.000753578	0.000407042	0.000621341	0.00122551	0.000239849	0.000658883	0.000379684	0.000560061	0.000763833	0.000813543	0.000409695	0.000270968	0.00118964	0.000463742	0.000474395	0.0006996	0.00103238	0.000519876	0.000240756	0.000805037	0.00024516	0.000405076	0	0.000223835	0.00015975	0.000696782	0.000282159	0.000570948
K01194	0	0	0	0	0	0	1.60136e-05	0	0	0	0	2.32571e-05	1.66597e-05	5.30781e-05	0	0	0	0	0	0	3.41356e-05	0	4.07419e-05	0	0.000144167	3.17754e-05	0	0	0.000412667	0	0	0	0	0.000480543	0.000263007	0	0	4.17832e-05	0	0	0	0	0	8.1698e-05	0	0	0	0	0
K01195	0.000152217	9.38346e-05	4.89314e-05	0.000125446	7.36652e-05	0.000164641	0.000166421	0.000154916	8.64243e-05	0.000149393	0.00017112	1.76091e-05	0.000104187	5.63154e-05	5.35978e-05	3.28568e-05	0.000103131	0	3.9504e-05	3.08734e-05	6.84694e-05	0	0.000107322	0.000117196	0.000103735	0.000274586	0.000313546	0.00011443	0.000202503	0	0.000115761	0	6.17429e-05	9.36648e-05	0.000176556	0	0.000285133	0.000195006	6.61822e-05	0	0.000146555	0.000261091	7.15882e-05	0.000156803	0	0	6.36757e-05	0.000185073	6.27211e-05
K01197	0	5.11937e-05	4.9652e-05	0.00039173	0.000131588	0	0.000420515	0.000203511	5.76653e-05	0.000267194	0	4.46182e-05	0.000361686	0.000356066	0.000101267	0.000298006	9.26528e-05	0.000425262	0.000230171	0.000144678	8.05837e-05	5.52832e-05	0.000116942	5.62529e-05	0	0	0	0.000143325	0	0	0.000172562	0.000259822	5.56956e-05	4.56345e-05	0.000176568	0	0.000101886	0	0	0	9.90091e-05	0.000124758	0.000210841	0.000336091	0	0	0.00014505	0.000356561	7.31488e-05
K01198	0.000398016	0.000796476	0.000681625	4.82549e-05	0.000565534	0.000393769	8.31598e-05	7.2532e-05	0.000144623	6.11721e-05	0.0011333	0.00241279	3.82471e-05	0	0.00018973	2.07621e-05	7.9903e-05	0	0.000258831	0.000170774	9.54801e-05	0	0.000245346	0.000251235	8.6612e-05	8.19208e-05	0.000277139	8.40847e-05	6.80303e-05	0.000164273	9.188e-05	0	0.000155478	0.000347177	0.000204526	0.00124626	0.000486448	7.3372e-05	0.00102219	0.000460846	0.000266977	0.000122704	7.83435e-05	5.2279e-05	0.000164021	0.000156917	0.000491025	0.000367997	0.000702259
K01200	0.00056103	0.000558426	0.000388912	0.000476062	0.00039699	0.000524016	0.000644085	0.000680262	0.000277836	0.000552098	0.000384396	0.000382713	0.000509496	0.000477683	0.000530533	0.000621491	0.000669576	0.000607932	0.000522176	0.000530005	0.000628035	0.000778918	0.000384544	0.000530101	0.000766986	0.000794178	0.000646705	0.0010951	9.84171e-05	0.000163193	0.000624346	0.000548894	0.000495267	0.000201826	0.000418781	0.000434184	0.000602523	0.000544804	0.000617141	0.00047843	0.000325563	0.000426975	0.000479533	0.000445188	0	0	0.000484553	0.000498765	0.000332984
K01201	5.06939e-05	5.5103e-05	7.7832e-05	0.000693958	7.03435e-05	0.000142091	0.000486788	0.00026551	6.091e-05	0.000243064	0	4.81675e-05	0.000262514	0.000300788	6.52713e-05	0.000131083	0	0	6.69826e-05	0.000122889	5.17629e-05	9.93891e-05	9.08178e-05	5.26193e-05	0	0.00040729	0.00048435	0.000265996	0	6.59676e-05	0	0	0	0	2.99516e-05	0	0.000140199	0.000119334	0	0	6.74849e-05	0.000159236	8.62672e-05	0.000256484	0	0	8.41293e-05	0.000319265	4.81985e-05
K01205	9.45212e-05	0.000133456	6.04275e-05	0.000799174	0.000266103	0.000151767	0.000575702	0.000296492	8.71815e-05	0.000668645	9.42753e-05	0.000118128	0.000511197	0.000429112	0.000150057	0.000705469	6.33306e-05	0.000822669	0.000311915	0.000213771	8.63633e-05	0.000277654	0.000211395	8.44072e-05	0	0.000829507	0.000163873	0.000304108	0	2.26962e-05	0.000227307	0.000438072	0.000104398	5.55879e-05	0.000267515	0.000326441	0.00025914	0.00026328	0	0	0.000131173	0.000224456	0.000414206	0.000721828	0	0	0.000185627	0.000558411	0.000176245
K01206	0.000221323	0.000489414	0.000360999	0.00234701	0.00120032	0.00071412	0.00343573	0.00161133	0.000472973	0.00132144	0.000456025	0.000558732	0.00266964	0.00189268	0.000722158	0.00222474	0.000802567	0.00308801	0.00154149	0.00118613	0.000374866	0.00046676	0.000720287	0.000353216	3.6518e-05	0.000634668	0.000694605	0.00105729	9.99013e-05	0.000419763	0.00120297	0.00178384	0.000714587	0.000261052	0.00114327	0.00119994	0.000861158	0.000444497	0.00045345	0.000754357	0.000522047	0.00115488	0.00142037	0.00235357	0.000505042	0.000340093	0.000934951	0.00249711	0.000541867
K01207	0.000302213	0.000384855	0.00025037	0	0.000153942	0.000151081	1.68496e-05	3.91325e-05	0.000429306	3.57939e-05	0.000435582	0.000552039	5.23952e-05	1.76849e-05	0.000403392	9.10982e-05	6.41375e-05	0	7.96548e-05	8.70267e-05	0.000327724	0.000447325	0.000236851	0.000349882	0.000456786	0.00018408	0.000188178	0.000233887	0.000149062	0.000107476	0.000336879	0	0.000112662	0.000152845	0.000303987	0.000298612	0.000366381	0.00042822	0.000281669	0	0.00021665	0	7.82685e-05	0	0.000124818	0	0.000187413	9.31588e-05	0.000124575
K01208	0.00104084	0.00121581	0.000925555	9.71879e-05	0.000426778	0.000124014	2.40152e-05	0.000784338	0.000577524	0.00023512	0.000616218	0.00074862	0.000233098	0	0.000659119	0.00015624	6.26938e-05	0	8.75444e-05	0.000214414	0.000318818	0.00174591	0.00025465	0.000582597	0.000905519	0.000145244	0	0.000143391	0.000172676	6.00981e-05	0.000424443	0.000301529	0.000174822	5.43572e-05	0.000525571	0.00029747	0.000555602	0.000743847	0.000705477	0.000737155	0.000445005	0.000125324	0.000299947	0	0.000171338	0.000199834	0.000320918	0.000144883	0.000216335
K01209	0.000546832	0.000741356	0.000530043	0.000598819	0.000454178	0.000300846	0.000692401	0.000697466	0.000703856	0.000759366	0.000764413	0.00068685	0.000658247	0.000506602	0.00063912	0.000727017	0.000592253	0.00062777	0.000714173	0.000861065	0.000525727	0.000712753	0.00039184	0.000439774	0.000523675	0.000403123	0.000440898	0.000502569	8.1653e-05	0.000568605	0.000607821	0.000586068	0.00082027	0.000156536	0.000414763	0.00059418	0.000990591	0.000898353	0.000876926	0.000542076	0.000468784	0.000608094	0.000577486	0.000502537	0.000783835	0.000518425	0.000431899	0.000641502	0.000453991
K01212	0	0	0	0	0	0	0	1.11573e-05	0	0	3.25343e-05	0	0	0	0	0	0	0	0	0	0	0	0	0	1.46802e-05	1.57093e-05	0	0	0	0	0	0	0	0	0	0	0	0	3.70714e-05	0	0	0	0	0	0	0	6.21404e-05	9.12141e-06	0
K01214	0.000667178	0.000798829	0.000573705	1.78825e-05	0.000222286	0.000131698	8.67506e-05	0.000571173	0.000321506	0.000152333	0.000404952	0.00043734	0.000123164	0	0.000637671	0.000135832	7.39152e-05	3.57566e-05	0.000239011	0.000292254	0.000464512	0.00120986	0.000181311	0.000472989	0.000844619	0.000169991	0.000258348	0.000319837	0	0.000398924	0.000412016	0.000218617	0.000105167	0.000148621	0.000293201	0.000337304	0.000491459	0.000687061	0.000376769	0	0.000310381	0.000188539	0.000244164	6.53699e-05	0.000129992	0	0.000227772	9.5555e-05	0.000239184
K01215	0.000394021	0.000412149	0.000370665	0.00011626	0.000115401	6.86374e-05	1.75699e-05	0.000330838	0.00017206	9.32884e-05	0.000127798	0.000237664	6.31778e-05	0	0.000357892	0.000113462	0	0	8.84796e-05	0.000136427	0.00031602	0.000750318	0.000156215	0.000265354	0.000516604	9.84896e-05	0	8.12689e-05	0.000193277	0.000142949	0.000225049	0.000160742	0	5.2443e-05	0.000222031	0	0.000210014	0.000411326	0.000230392	0	0.000189004	6.36896e-05	0.00014946	6.72565e-05	0	0	0.000188809	4.61039e-05	7.96008e-05
K01216	0	0	0	0	0	0	0	0	0	0	0	0	7.27744e-05	4.46727e-05	0	0	0	0	0	0	6.62337e-05	0	0	0	0	0	0	0	0	0	0	0	0	3.52403e-05	0	0	0	0	0	0	0	0	0	0	0	0	0	0	0
K01218	0.000144971	0	0.000141452	7.54345e-05	0	0.000502231	7.78052e-05	0	0.000598161	0	0.000165527	0	0.000153367	0.000224608	0.000311444	0.000212399	0.000428206	0.000436468	4.84609e-05	0	0.000115352	0	0.00100309	0.00130027	4.80307e-05	4.04551e-05	0	6.43361e-05	0	0	0	0.000207418	0.000138366	5.02589e-05	0	0.000177371	0.000344631	0.000191053	4.42536e-05	0	7.14209e-05	0.000108181	0.000184025	0.000296525	5.50302e-05	0	2.82654e-05	5.83262e-05	4.35224e-05
K01220	4.76412e-05	0	0	0.000191607	0	6.37003e-05	0	0	0	0	0	4.74516e-05	1.49605e-05	0	0	0	0	0	0	0	3.04569e-05	9.41595e-05	0	0	1.60201e-05	4.76879e-05	0	0	0.000307867	5.44139e-05	0	0	0	5.62848e-05	0	0	0	0	2.88257e-05	0	0	0	6.27022e-05	0	0	0	2.82938e-05	0	0
K01222	0	0	0	0.000143839	0	0	0	0	0	0	0	1.96713e-05	0	2.66882e-05	0	0	0	0	0	0	5.36646e-05	0	7.11139e-05	0	9.93347e-05	4.31714e-05	0	0	0.000431162	5.90679e-05	0	0	0	0.000512106	0.000132162	0	0	7.83153e-05	0	0	0	0	0	4.42678e-05	0	0	0	0	0
K01223	0.000953196	0.000574065	0.000603094	0.00123224	0.000501864	0.000417054	0.000121938	0.000704567	0.00126802	0.000265011	0.000594707	0.000455747	0.000355567	0.000200041	0.000846216	0.000196389	3.27145e-05	4.00601e-05	0.000357275	0.000306462	0.000393333	0.00114678	0.00088981	0.000616831	0.0004841	0.00059548	0.00124271	0.000467456	0.00359193	0.000905484	0.000427449	0.000371475	0.000280222	0.00224879	0.00095965	0.000524499	0.000991337	0.00141889	0.000389572	0.000903818	0.000651988	0.000602094	0.000370455	0.000330407	0.00023068	0.000416419	0.00065032	0.000192304	0.000565003
K01224	0.000444066	0.000674254	0.000425326	0.000516412	0.00020481	0.000126957	3.59347e-05	0.000343041	0.000544363	0.000134608	0.000621709	0.000784163	0.000174762	0.000134746	0.000509739	0.000576381	8.1163e-05	0.000478582	0	0	0.000372811	0.000674534	0.000141414	0.000277432	0.000476762	0	8.82626e-05	0.00011824	0	3.04431e-05	0.000332555	0.000351327	0.000141469	0.000211738	0.000250762	0.000610345	0.000360942	0.000365912	0.00041823	0	0.000346705	0.0001327	0.000373644	0.00032068	0.000109915	0	0.000243753	0.000142682	0.000214892
K01226	0.000141108	0	4.49538e-05	8.48149e-05	0	0	2.44899e-05	4.94114e-05	3.1763e-05	0	0.00010525	4.24226e-05	4.09882e-05	3.00895e-05	3.39364e-05	0	0	0	1.84185e-05	2.33901e-05	5.62786e-05	8.18176e-05	4.89422e-05	2.94774e-05	0.000171244	0.000120323	0	0	0.000290927	5.39185e-05	0	0	0	0.000288929	0.000141065	0	9.86126e-05	9.7897e-05	0.000103296	0	0	0	4.77787e-05	8.99743e-05	0	0	0.000131146	3.74607e-05	0
K01227	0	0	0	0	0	0	0	0	0	0	0	0	0	0	0	0	0	0	0	0	0	0	1.08816e-05	0	0	0	0	0	0	0	0	0	0	0	0	0	0	0	0	0	0	0	0	0	0	0	0	0	0
K01232	0.000201016	0.000205104	6.19563e-05	9.95341e-05	0	4.79083e-05	2.15649e-05	9.96534e-05	0	4.12267e-05	4.86146e-05	0.000128144	0	0.000147424	6.21763e-05	4.74558e-05	0	0	0.000135042	8.52232e-05	7.86053e-05	0.000143558	8.11799e-05	6.55685e-05	8.68686e-05	6.79029e-05	0.000197132	0.000128468	0.000251903	0.000320449	0.000152151	0	0	0.000495824	0.000123325	0	0.000136061	0.000178894	0	0	0.000142034	0.000109472	5.95814e-05	0	0	0	0.000206882	5.07726e-05	9.63737e-05
K01235	0	6.15993e-05	0	0.000325081	4.47619e-05	0	0.000361692	0.000157922	4.66909e-05	0.000424084	0.000164684	0	0.000257615	0.000143767	8.88373e-05	0.000404111	0.000208849	0.000448175	0.000362023	0.000398332	2.65812e-05	0	5.41712e-05	2.90436e-05	0	0.000108538	0	9.86144e-05	0	0	0.000115019	0.000184652	0.000454191	0	0.000128761	0	0	0	0	0	0	0.000242512	0.00013607	0.000323371	0	0	6.72177e-05	9.58556e-05	0.000188329
K01236	0	0	0	0	0	0	0	0	0	0	0	0	0	0	0	0	0	0	0	0	0	0	0	0	0	0	0	0	0	0	0	0	0	0.000128669	0	0	0	0	0	0	0	0	0	0	0	0	0	0	0
K01239	6.718e-05	0	5.85702e-05	7.71269e-05	0	0	0	0	1.8642e-05	0	7.91617e-05	0	0	0	0	0	0	0	0	0	0	0	0	0	0	2.80679e-05	0	0	0.000106152	0.000209326	5.21852e-05	0	0	2.58702e-05	0	0	0	0	0	0	0	0	4.13984e-05	2.92709e-05	0	0	3.36661e-05	0	0
K01241	0	7.02144e-05	7.32839e-05	0.000485684	0.00023513	0.000417019	0.000618645	0.000243771	7.46715e-05	0.000132201	5.08004e-05	0.000123233	0.000444216	0.000739107	0.000100202	0.000267925	0.00107236	0.00059347	0.000266527	0.00013765	0.000226355	0.000117999	9.97444e-05	4.63264e-05	8.08749e-05	0.000248101	0.000173971	0.000226265	0.000201539	0	0.000242305	0.000342937	0	0.000238412	0.000362842	0	0.000134647	7.45183e-05	0	0	0.000157249	0.000178038	0.000497602	0.000459714	0	0	0.000122181	0.000421494	7.72229e-05
K01243	0.00046751	0.000528471	0.000554017	0.000594487	0.000472819	0.00040024	0.000739054	0.000680873	0.000547209	0.00039309	0.000359843	0.000422435	0.000584146	0.000433588	0.000715762	0.000579243	0.000562948	0.000741677	0.000524939	0.000474999	0.000437924	0.000653339	0.000370687	0.000421334	0.000616539	0.000597715	0.000745278	0.000692793	0.000423743	0.00041092	0.000572455	0.0006335	0.000302457	0.000294884	0.000550884	0.00047383	0.000751971	0.000690974	0.000359426	0.000263795	0.000452434	0.000514641	0.000532125	0.000598596	0.000286921	0.000219327	0.000581274	0.000665449	0.000707504
K01246	0.000116353	9.8533e-05	0.000138218	0.000577468	0.000184254	0.00016847	0.000754753	0.00036266	0.000247105	6.37406e-05	0.00013114	0.000132358	0.000473757	0.000661856	0.000197517	0.000477585	0.000767527	0.000528924	0.00031819	0.000169409	0.000286978	0.00023932	0.000253551	0.000114017	0.0001894	0.000236114	0.000211877	0.000334256	0.000588836	0.000119453	0.000342333	0.000557876	6.16986e-05	0.000367181	0.000588095	0.000243111	0.000247259	0.000256763	8.86728e-05	0	0.000266233	0.000196789	0.000434757	0.000564171	0.000158264	0.000190906	0	0.000391758	0.000117395
K01247	0.000178327	0.000194588	5.74914e-05	0.000154928	3.43046e-05	7.65069e-05	2.08782e-05	0	4.09929e-05	0	6.40895e-05	0.000256871	2.60988e-05	0	4.69852e-05	6.46701e-05	0	4.26394e-05	1.04272e-05	3.41534e-05	8.75799e-05	0	0.000167049	0.00013131	7.90859e-05	0.000100513	0	7.04173e-05	0.000155732	4.33936e-05	0	0.000110348	0	0.000149814	0.000133106	0.000168526	0	0	0.000107186	0	7.77758e-05	0	0	2.15735e-05	0	0	9.94585e-05	8.7371e-05	0.000163071
K01250	0	0	0	0	0	0	0	0	0	0	0	1.63474e-05	0	2.30739e-05	0	0	0	0	0	0	1.55727e-05	3.78206e-05	2.59614e-05	0	0.000100427	2.74693e-05	0	0	0.000263204	1.66338e-05	0	0	0	0.000210509	0.000182766	0	0	0	0	0	0	0	0	7.5279e-05	0	0	0	0	0
K01251	8.78669e-05	3.15319e-05	0.000207434	0.000247011	4.95168e-05	0.000170034	0.000131093	4.45709e-05	0.000197739	0.000179221	5.43171e-05	6.77805e-05	9.60013e-05	0.000251225	0.000116979	0.000225792	0.000137331	3.417e-05	0.00018372	9.29667e-05	0.000143968	9.25049e-05	0.000313338	0.000244538	3.72802e-05	0.000289672	0.000104928	0.00010654	0	9.97315e-05	0.000200145	8.43994e-05	6.14532e-05	0.000173375	3.0437e-05	0.000141021	0.000114617	0.000117789	3.19745e-05	0	0.000116344	8.89367e-05	0.000228504	0.000195486	0	0	9.85122e-05	0.000130489	0.000104342
K01252	0	0	0	0	0	0	0	0	0	0	0	0	0	0	0	0	0	0	0	0	0	0	0	0	5.36504e-05	0	0	0	0.000191298	0	0	0	0	0.000621532	6.32109e-05	0	0	0	0	0	0	0	0	0	0	0	0	0	0
K01255	0	0	0	0	0	0	0	0	0	0	0	9.88447e-05	0	0	0	0	0	0	0	0	5.06625e-05	0	9.36212e-05	0	0.000117589	5.02046e-05	0	0	0.00013808	0	0	0	0	0.000301241	0.000108841	0	0	0	0	0	0	0	0	5.91648e-05	0	0	0	0	0
K01256	8.22865e-05	9.31571e-05	6.75872e-05	0.000415059	0.000189048	0	0.000506398	0.000239426	3.6631e-05	4.72383e-05	0.000114968	7.98501e-05	0.000376853	0.000232804	8.07545e-05	0.00022133	4.71609e-05	0.000432528	0.000260567	0.000173808	7.6113e-05	7.70759e-05	0.000106648	5.35935e-05	0.000106511	6.65218e-05	0	0.000127832	0.000168951	6.01706e-05	0.000165587	0.000255637	8.90933e-05	0.000247056	0.000392231	0	9.85752e-05	0	6.07903e-05	0	8.97815e-05	0.000157055	0.000197313	0.000392427	0	0	0.000165656	0.000334862	8.25618e-05
K01258	0.000607225	0.000517844	0.000619705	0.000743433	0.000542077	0.000560411	0.000802523	0.000661951	0.000346772	0.000920529	0.000714036	0.000471626	0.000742745	0.000636346	0.000648119	0.00076931	0.000745315	0.000832477	0.000881223	0.000961521	0.000490658	0.000621827	0.000420598	0.000450811	0.000511071	0.000528202	0.000526008	0.000539887	0.000575875	0.000324919	0.000621987	0.000729197	0.000802521	0.000416651	0.000507599	0.000544044	0.000551764	0.000463025	0.00082494	0.000672729	0.000491875	0.000865393	0.000601736	0.000634643	0.000989573	0.000940289	0.000728056	0.000776515	0.000652154
K01259	4.1441e-05	0	0	0	0	0	0	0	0	0	9.24037e-05	0	0	0	0	0	0	0	0	0	0	0	0	0	0	1.59048e-05	0	0	0	0	0	0	0	0.000191456	0	0	0	0	6.8747e-05	0	0	0	0	0	0	0	0	0	0
K01261	6.52247e-05	0	0	0.000171102	0	0	0	1.50886e-05	0	0	5.79136e-05	5.53357e-05	2.85729e-05	0	0	0	0	0	0	0	2.28714e-05	0	0	0	3.54306e-05	4.79082e-05	0	0	0.000245665	0	0	0	0	5.57732e-05	0	0	0	0	8.66943e-05	0	0	0	0	0	0	0	0.000104261	2.51015e-05	0
K01262	0.00103071	0.00113022	0.000962616	0.00142016	0.00106449	0.00120417	0.00145478	0.00143512	0.0010217	0.00177392	0.000887887	0.000528851	0.00145462	0.00122631	0.00134885	0.0016842	0.0012786	0.00197946	0.00138627	0.00141693	0.00103246	0.00167062	0.000793795	0.00100712	0.00113391	0.000868361	0.00100564	0.00111168	0.000401282	0.000461038	0.00120013	0.0013381	0.00135254	0.000396962	0.00100033	0.000902246	0.00112378	0.0012066	0.00136452	0.00111204	0.000943169	0.00117262	0.0011504	0.00157348	0.00111529	0.00116365	0.00104962	0.00129074	0.00103437
K01265	0.00120246	0.00149193	0.00144653	0.00130103	0.00210653	0.00235357	0.00175713	0.00169227	0.00182747	0.00204695	0.00156907	0.0016244	0.00163686	0.00179153	0.00146641	0.00132298	0.00225818	0.00157137	0.00155289	0.00152404	0.00135444	0.00170276	0.00106904	0.00118392	0.00118143	0.00152046	0.00113851	0.00162303	0.000531922	0.00130465	0.00141444	0.00155173	0.00154142	0.000660148	0.0012045	0.00149668	0.00117614	0.00116218	0.00176383	0.00215263	0.00138339	0.00153036	0.00169519	0.00163377	0.00121358	0.00150457	0.00117357	0.00160648	0.00122003
K01266	0.000100827	5.34348e-05	0	8.10513e-06	0	0	0	0	0	0	0	0	0	0	7.17727e-05	5.34367e-05	0	0	0	0	0	0	0	0	4.50562e-05	5.07606e-05	0.000153869	9.02961e-05	0	0	0	0	0	0	0	0	0	0	0	0	0	6.06814e-05	0	0	0	0	0.000182349	6.19544e-05	0.000114301
K01267	0.000419206	0.000525755	0.000463734	2.68216e-05	0.000162509	0.000127985	6.84091e-05	0.000364362	0.00054472	0.00010475	0.000226395	0.000212061	0.000100587	3.92279e-05	0.000454598	0.000133856	5.56748e-05	5.70454e-05	0.000146585	0.000180836	0.00025841	0.000766032	0.000190622	0.000350213	0.000501335	8.57183e-05	0.000228943	0.000166689	0	0.000241344	0.000311991	0.000233367	0.000124501	8.54846e-06	0.000140718	0	0.000332045	0.000503978	0.000221972	0	0.000284558	0.000223473	0.000271745	7.69832e-05	0	0	0.000287966	0.000117053	0.000210065
K01270	0.000431322	0.00060805	0.000558808	0.00111547	0.000912329	0.00110153	0.00159167	0.00118139	0.000740705	0.000991621	0.000661216	0.000379611	0.00136914	0.00146171	0.000987742	0.00119719	0.00174005	0.0016849	0.00128683	0.00131427	0.000640523	0.000827247	0.000498141	0.000652713	0.000479084	0.000618589	0.000499359	0.000757652	0.000284989	0.000289462	0.000940495	0.00110581	0.00083202	0.000400538	0.000833576	0.000801093	0.000700806	0.000654558	0.000755797	0.000876186	0.000770715	0.00120959	0.00121315	0.00142325	0.000808826	0.000687198	0.000572708	0.00131286	0.000574289
K01271	9.87995e-05	2.66463e-05	0.000124634	0.000110547	0	0	2.25287e-05	1.59169e-05	0	0	0.000114964	7.74845e-05	4.50868e-05	3.01306e-05	0	0	0	0	0	0	6.62354e-05	0	5.51139e-05	0	0.000145843	0.000104885	0	0	0.00044951	5.73444e-05	0	0	0	0.000469551	0.000182258	0	0	0.000107605	7.78384e-05	0	0	0	5.53968e-05	4.28647e-05	0	0	9.8718e-05	2.15188e-05	0
K01273	8.67919e-05	6.77554e-05	3.48514e-05	7.17509e-05	5.30127e-05	0	0	3.07522e-05	6.5507e-05	5.20476e-05	0.000113579	6.95899e-05	2.96834e-05	2.21847e-05	6.54786e-05	6.30628e-05	3.9976e-05	0	2.65203e-05	0	4.76256e-05	0	9.55785e-05	5.18162e-05	0.000100225	0.000159131	0	0.000142871	0	0	0	0	0	0	0	0	0.000186474	0	0	0	0	4.48324e-05	0	8.10464e-05	0	0	0.00015817	5.72811e-05	9.18371e-05
K01274	0	0	0	0	0	0	0	0	0	0	0	4.42593e-05	0	0	0	0	0	0	0	0	0	0	0	0	8.086e-06	0	0	0	0	0	0	0	0	0	0	0	0	0	0	0	0	0	0	0	0	0	2.3323e-05	0	0
K01277	7.33808e-05	0.00013723	0.000137002	0.000612566	0.000305508	0.000324981	0.000693087	0.000369598	0.000135536	0.000409018	0.000246099	9.97912e-05	0.000500589	0.000772814	0.000219728	0.000521356	0.000882788	0.000734145	0.000619227	0.000531612	0.000210674	0.000125078	0.000149653	7.97218e-05	7.90345e-06	0.000224336	0.00017761	0.000323114	0	0	0.000351151	0.000493742	0.000571956	5.67585e-05	0.000260165	0.000353806	0.000147695	8.70487e-05	0.000304383	0.000314547	0.000182087	0.000414641	0.000545453	0.00059517	0.000482269	0.000413764	0.00021324	0.000479314	0.000266555
K01278	0.000151462	0.000248832	0.000219589	0.00131598	0.000749961	0.00086397	0.00150681	0.000662753	0.000178146	0.00106498	0.000287373	0.000204915	0.00119099	0.000957398	0.000451862	0.00121127	0.000787609	0.0016039	0.0012479	0.00112255	0.000297039	0.000180195	0.000259853	0.000181493	7.24086e-06	0.00040199	0.000251712	0.000532576	0	6.01226e-05	0.00059656	0.000886211	0.000921296	0.000123726	0.000545079	0.000569539	0.000339361	0.00020435	0.000495483	0.000866899	0.000372759	0.000793333	0.00077455	0.00136798	0.000667179	0.00073904	0.000379277	0.00115204	0.000375477
K01281	8.00425e-05	1.75047e-05	0	1.95819e-05	0	0	0	0	0	0	8.30131e-05	0.000124986	3.11148e-05	0	0	0	0	0	0	0	1.60251e-05	0	0	0	3.83615e-05	6.48665e-05	0	0	4.86507e-05	3.19359e-05	0	0	0	1.11357e-05	0	0	0	0	9.87602e-05	0	0	0	0	0	0	0	0.000112342	1.74516e-05	0
K01284	0.00014445	0.000342905	0.000272317	0.00138023	0.000655938	0.000714667	0.00162205	0.000739594	0.000279464	0.00113489	0.000652109	0.000183893	0.00110187	0.0013161	0.00041458	0.0012883	0.00121193	0.00163655	0.00170305	0.00162195	0.000359124	0.000211761	0.000304505	0.000174994	6.1286e-05	0.0005004	0.000294596	0.000546597	0.000101841	3.32593e-05	0.000655417	0.00096908	0.00152601	0.000290346	0.000693415	0.000642615	0.000328432	0.000197029	0.00084322	0.000980212	0.00045891	0.00104605	0.000933689	0.00128994	0.00131487	0.00107286	0.000455785	0.00101084	0.000618091
K01286	3.39989e-05	8.54147e-06	0	8.94029e-05	0	0	4.92814e-05	8.11008e-05	0	0	7.65279e-05	9.25673e-05	3.26675e-05	0	0	0	0	0	0	0	9.20365e-06	0	0	8.0799e-05	4.41429e-05	7.21831e-05	0	0	0.000171569	2.77117e-05	0	0	0	8.72062e-06	0	0	0	0	0.000106124	0	0	9.91835e-05	0	0	0	0	0.00011929	3.97155e-05	0
K01297	0	0	4.09897e-05	0.000164883	0	0	0.000112197	8.01472e-05	4.13637e-05	0.000134666	0	2.39249e-05	7.6859e-05	0.000262264	3.36178e-05	0.000122446	0.000431818	0.000138161	9.02146e-05	3.13444e-05	0.000111025	5.84379e-05	7.53745e-05	0	7.56076e-05	0.000317511	0	8.33175e-05	0.000174309	0	0	0	0	0.00022774	0.000120291	0	0	0	0	0	0	5.42241e-05	0.000199296	0.000172318	0	0	4.55664e-05	9.3565e-05	7.12464e-05
K01299	0	0	4.89307e-05	8.95226e-05	0	0	0	0	7.06291e-05	0	0.000121707	3.80294e-05	0	0	4.62536e-05	5.23959e-05	3.79656e-05	0	0	0	5.93191e-05	0	6.59853e-05	0	1.1989e-05	7.40757e-05	0	0	0.00014402	0	0	0	0	0.000149541	0	0	0.000115022	0	4.71899e-05	0	0	0	0	0	0	0	6.00673e-05	0	0.000123368
K01304	0	0	4.32755e-05	8.38972e-05	0	0	0	0	3.02265e-05	0	8.57897e-05	0	0	0	0	0	0	0	0	0	3.52139e-05	5.20786e-05	0	0	1.48268e-05	0	0	0	0.000186001	5.30672e-05	0	0	0	0.000103439	0	0	9.066e-05	0	0	0	0	0	0	0	0	0	0	0	0
K01305	0.000134969	8.25305e-05	0.000106847	6.1376e-05	0	0	0	6.02671e-05	9.44436e-05	0	3.15413e-05	8.82332e-05	0	0	7.34372e-05	2.82915e-05	0	0	8.00285e-05	3.68486e-05	5.53893e-05	0	0.00017074	4.3878e-05	7.58128e-05	0.000278283	0	0	0.00019201	0.000483013	9.47626e-05	8.48461e-05	0	0.000110745	0.00014922	0	8.55743e-05	0.000187314	0	0	0.000134446	5.66843e-05	0.00012934	3.84321e-05	0	0	8.47258e-05	3.19508e-05	0.000109821
K01308	0	0	3.25667e-05	0	0	0	0	2.34818e-05	4.34723e-05	0	0.000107549	0.000159509	0	0	0	0	2.41937e-05	0	0	0	6.09669e-05	0	0	0	8.4255e-05	0.000170227	0.000202938	0.000317971	0	7.0645e-05	0	0	0	0	3.01859e-05	0.000207059	0.000122426	0	0	0	0	0	0	0	0	0	3.37426e-05	0	0
K01322	0	0	0	0.000158972	0	0	5.24961e-05	1.62694e-05	4.77694e-05	8.85617e-05	0	0	0	4.60058e-05	0	3.12021e-05	4.41636e-05	0	2.09998e-05	0	0	5.45199e-05	0	0	0	0.000234948	0	9.48836e-05	0	0	0	0	0	0	2.88967e-05	0	0	0	0	0	0	0	6.32006e-05	5.2245e-05	0	0	0	2.44493e-05	0
K01338	0.00153839	0.00170281	0.00113149	0.000639172	0.0010066	0.000945996	0.000854861	0.00113375	0.00141496	0.000746508	0.000819439	0.00111809	0.000912601	0.00121542	0.00143703	0.000857428	0.0010292	0.000738837	0.00100738	0.000802233	0.00112256	0.00132051	0.00132075	0.00153811	0.00102699	0.000998757	0.00143678	0.00112522	0.000198624	0.0016502	0.00108628	0.00104411	0.00081094	0.000330684	0.000811458	0.00105593	0.000925698	0.0009561	0.000926177	0.00134473	0.00125822	0.000874108	0.00106613	0.000850273	0.000889959	0.00107761	0.00117505	0.000866322	0.0017096
K01354	0	0	4.24484e-05	0	0	0	0	0	0	0	0	1.60997e-05	0	1.96451e-05	0	0	0	0	0	0	2.20087e-05	4.75548e-05	0	0	7.0129e-05	0	0	0	0.000165201	3.30652e-05	0	0	0	0.00023535	0.000171691	0	0	0	0	0	0	0	0	2.89547e-05	0	0	0	0	0
K01355	0	0	0	0	0	0	0	0	0	0	0	0	0	8.69777e-05	0	0	0	0	0	0	0	0	0	0	0.000253841	6.61287e-05	0	0	0.00288555	0	0	0	0	0.000292051	0.0001539	0	0	0	0	0	0	0	0	5.48151e-05	0	0	0	0	0
K01356	0.00127402	0.00133748	0.00100377	0.00021342	0.000545726	0.00119543	0.000362963	0.00103312	0.000978318	0.000363019	0.00195144	0.00205001	0.00061325	0.000408074	0.00109385	0.000400515	0.000345785	0.000338717	0.000335786	0.000820218	0.000567253	0.000680419	0.00104679	0.00117622	0.00117559	0.000983722	0.00103696	0.000984058	0.000448041	0.00125609	0.000947096	0.000583021	0.000364295	0.000243838	0.000797769	0.0010545	0.00130607	0.00109183	0.000612195	0.000779629	0.00190594	0.000936859	0.000733111	0.000234482	0.00033788	0.00109153	0.000782345	0.000529885	0.00118421
K01358	0.00123065	0.0013476	0.00113955	0.00098132	0.00202291	0.00195246	0.00107503	0.00110672	0.00131888	0.00230875	0.00162393	0.00159941	0.000924343	0.0008963	0.00128479	0.00132684	0.00115262	0.000885362	0.00176035	0.00210077	0.0013971	0.000950149	0.00136365	0.00121027	0.000777647	0.00133969	0.00120139	0.0011943	0.000502352	0.00136996	0.00128202	0.00144291	0.00241116	0.00055024	0.000857079	0.00134327	0.00115582	0.000966626	0.00200671	0.00212392	0.00151204	0.00153485	0.00125492	0.000885461	0.00328266	0.00274308	0.00120354	0.00114049	0.00176372
K01361	5.11778e-05	0	0	7.48386e-06	0	0	0	0	0	0	0	0.000119632	0	0	0	0	0	0	0	0	0	0	0	0	1.88676e-05	3.53511e-05	0	0	0	0	0	0	0	3.92172e-06	0	0	0	0	3.65577e-05	0	0	0	0	0	0	0	0	0	0
K01372	0.000169061	0.000139678	0.00016647	0.000929771	0.000302843	0.000331287	0.000854451	0.000434971	0.000262915	0.000485546	0.000261845	0.000177919	0.000709174	0.000541419	0.000257578	0.000635545	0.00051905	0.000941602	0.000633796	0.000598214	0.000224659	0.000250689	0.000193044	8.44191e-05	3.79457e-05	0.000330166	0.000159685	0.000288614	0.000153164	0.000117275	0.000487756	0.000539617	0.000501806	8.34546e-05	0.000301221	0.000393587	0.000201919	0.000164742	0.000338592	0.00040175	0.000228862	0.000423393	0.000535286	0.000845025	0.000478876	0	0.000337625	0.000633331	0.000257874
K01407	0	0	0	0	0	0	0	0	0	0	0	1.49467e-05	0	2.51785e-05	0	0	0	0	0	0	1.61262e-05	0	0	0	8.05427e-05	0	0	0	0.000198468	0	0	0	0	0.000252648	0.000143187	0	0	0	0	0	0	0	0	4.39716e-05	0	0	0	0	0
K01409	0.000885575	0.00082997	0.000699794	0.000776737	0.00120679	0.00154557	0.000846721	0.000928027	0.000915718	0.00107421	0.00105588	0.0010907	0.000744998	0.000946625	0.00105985	0.000892696	0.0012257	0.000779303	0.0012221	0.00124112	0.00115678	0.000920349	0.000815745	0.000876435	0.000797761	0.00102128	0.000937685	0.00133615	0.000404574	0.000912316	0.00103711	0.000868828	0.00128081	0.000311575	0.000543418	0.00111379	0.000987911	0.000993789	0.00105914	0.00126342	0.000933221	0.00100643	0.000926309	0.000832869	0.000967614	0.00136158	0.000947995	0.000852916	0.00110137
K01414	0	0	0	0	0	0	1.79407e-05	0	4.3869e-05	0	0	1.424e-05	0	2.12715e-05	0	0	0	0	0	0	3.40304e-05	0	4.89657e-05	0	7.19807e-05	1.94161e-05	0	0	0.000196386	0	0	0	0	0.000225382	0.000146591	0	0	0	0	0	0	0	0	4.20979e-05	0	0	0	0	0
K01419	0	0	0	9.37206e-05	0	0	2.047e-05	0	0	0	0	2.4308e-05	0	1.59019e-05	0	0	0	0	4.03187e-05	0	2.9756e-05	0	0	0	7.70397e-05	4.29807e-05	0	0	0.000369772	0	0	0	0	0.000272408	0.000150974	0	0	0	0	0	0	0	0	5.95875e-05	0	0	0	0	0
K01420	0.000771409	0.00116356	0.00106955	9.91523e-05	0.000360044	0.000152579	4.08058e-05	0.000620407	0.000499519	0.000243066	0.000410646	0.000650715	0.000363436	2.34645e-05	0.000405505	0.00022143	5.62905e-05	0.000134884	0.000245106	0.000279099	0.000504749	0.000806211	0.000688562	0.000649691	0.00128804	0.000647731	0.000645532	0.000393335	0.00014634	0.00268298	0.00055643	0.000442465	0.000229832	0.000265646	0.000447463	0.000384616	0.000671931	0.000972878	0.000299715	0.000168173	0.00101172	0.000427075	0.000691123	4.46111e-05	0.000212865	0.000470555	0.00071051	9.80821e-05	0.0010636
K01421	0.000904754	0.00089292	0.000677216	0.000123581	0.000289048	0.000281083	0.000201599	0.00081842	0.00121346	0.000183087	0.000408604	0.000260507	0.000206169	0	0.000687344	0.000176126	0.000107978	5.13864e-05	7.79251e-05	0.000178335	0.00053091	0.00123633	0.000491176	0.00105116	0.000952793	0.00024895	0.000206121	0.000350964	0.000174353	0.000306222	0.000705134	0.000314592	0.000245644	3.83471e-05	0.00043452	0	0.000790614	0.000762439	0.000419707	0	0.000448522	0.0004025	0.000301803	4.51581e-05	0.000139155	0	0.00038776	0.000170148	0.000298135
K01424	0.000309035	0.000262241	0.000327813	0.00115334	0.00046509	0.000854131	0.00120945	0.000636653	0.000355857	0.000692781	0.000536959	0.00039531	0.00101537	0.00169738	0.000495243	0.00106791	0.00196279	0.0016547	0.000884072	0.000691997	0.000580402	0.000268145	0.000458703	0.000350292	0.000297163	0.000750564	0.000724728	0.000984507	0.000598178	0.000134564	0.000712867	0.00101947	0.000508332	0.00050381	0.000616539	0.000755099	0.00057595	0.000496777	0.00033469	0.000392343	0.000560685	0.000704954	0.00105847	0.00123414	0.000518004	0.00048516	0.000621618	0.00111531	0.000639069
K01425	4.73062e-05	0.000112067	0.000147963	0.000633499	0.000224924	0.000299514	0.000848622	0.000345155	0.00010403	0.000162822	7.66899e-05	6.34684e-05	0.000551578	0.000491144	0.000253789	0.00065726	0.000711805	0.00089061	0.000470836	0.000293099	0.000200989	0.000157365	0.000184824	9.11149e-05	9.23031e-05	0.000256867	0.000136519	0.000372879	0.000329325	3.15479e-05	0.000353403	0.000658644	0.000143441	0.000465579	0.000545976	0.000299652	0.000196464	0.000120184	0	0	0.000203824	0.000286504	0.000495495	0.000887576	0	0	0.000245396	0.000561006	0.000145152
K01426	0	0	0	0.000146082	0	0	0	0	0	0	0	0	0	0	0	0	0	0	0	0	0	0	0	0	1.07293e-05	0	0	0	0.000288136	0	0	0	0	0.00046536	0	0	0	0	4.70563e-05	0	0	0	0	0	0	0	4.99063e-05	0	0
K01428	8.73451e-05	4.1444e-05	0.000127981	2.66475e-05	0	0	0	5.14369e-05	4.06211e-05	0	6.4282e-05	4.1908e-05	4.3045e-05	0	3.57687e-05	4.00154e-05	2.87068e-05	0	2.05244e-05	2.3835e-05	6.11576e-05	5.88591e-05	6.38951e-05	0	4.60034e-05	7.0811e-05	0.000139963	5.61012e-05	2.23928e-05	0.000351094	0	0	0	0.000127289	0	0	0.000132172	0.000148834	6.17392e-05	0	0	4.56744e-05	7.84177e-05	0	0	0	0.000152027	4.80192e-05	0
K01429	0	0	0	8.97724e-06	0	0	0	0	0	0	0	0	2.52275e-05	2.62696e-05	0	0	0	0	0	0	1.15859e-05	0	0	0	0	0	0	0	0	0	0	0	0	0.000115396	0	0	0	0	0	0	0	0	0	0	0	0	0	0	0
K01430	6.0273e-05	0	0	3.49676e-05	0	0	0	1.46365e-05	0	0	5.03834e-05	0	1.83477e-05	0	0	3.02265e-05	0	0	0	0	2.36235e-05	0	0	0	1.62734e-05	3.69879e-05	0	0	1.54284e-05	0	0	0	0	9.12845e-05	0	0	5.8775e-05	0	4.92374e-05	0	0	0	0	0	0	0	9.24582e-05	1.76415e-05	0
K01433	0	5.60767e-05	5.69535e-05	0.000490522	0.000117517	0.000248173	0.000515542	0.000279016	6.42071e-05	0.000121705	4.28678e-05	5.00868e-05	0.000342365	0.000652782	0.000103216	0.000335589	0.000865311	0.000560939	0.000218065	0.000144713	0.000171449	9.08025e-05	9.35252e-05	3.41022e-05	5.41166e-05	0.000218793	0	0.000181672	0.000111743	0	0.000136432	0.00024959	0	0.000232207	0.000287886	0	0.000175707	6.84014e-05	0	0	0	0.000195187	0.000415237	0.000442893	0	0	0.000102782	0.000295943	6.42172e-05
K01434	0	0	0	0	0	0	0	0	0	0	0	0	0	0	0	0	0	0	0	0	0	0	0	0	0	0	0	0	0.000356164	0	0	0	0	0	0	0	0	0	0	0	0	0	0	0	0	0	0	0	0
K01436	5.72929e-05	0	0	0	0	0	0	0	0	0	4.11362e-05	0	0	0	0	0	0	0	0	0	0	0	0	0	1.31695e-05	2.35885e-05	0	0	2.20206e-05	5.02386e-05	0	0	0	0	0	0	0	0	3.69601e-05	0	0	0	0	0	0	0	4.78122e-05	0	0
K01438	3.96059e-05	9.44162e-05	8.95726e-05	0.000545669	0.000316013	0.000387493	0.000647503	0.00029502	0.000103737	0.000552069	0.000172902	0.000134837	0.000545057	0.000557607	0.000157086	0.000575711	0.000530348	0.000541358	0.000478725	0.000406391	0.000191015	0.000127564	0.00015756	8.15364e-05	0.000104142	0.000279921	0.000188833	0.000351461	0.000272852	0	0.000362295	0.000540147	0.000422731	0.000494992	0.000402741	0.000307377	0.000146847	0.000154276	0.000345009	0.000651715	0.000161575	0.000353488	0.000382055	0.000605485	0	0.000521454	0.000168555	0.000553403	0.000162211
K01439	0.000338464	0.000201877	0.000169733	0.000208528	0.000124207	9.81785e-05	3.18791e-05	9.72437e-05	0.000166132	6.68857e-05	0.00022379	0.000310343	8.03905e-05	6.57452e-05	0.000126019	8.48536e-05	4.04561e-05	5.76919e-05	3.72724e-05	4.36408e-05	0.00017585	0.000108603	0.000342707	0.0003242	0.000231584	0.000379636	0.000404336	0.000354786	0.00038528	0.000534259	0.000200052	0.000108273	0.000128085	0.000358248	0.00019663	0.000274705	0.00030092	0.000270425	0.000168834	0	0.000180823	0.000111856	0.000183903	8.54115e-05	0.000170877	0	0.000386763	0.000109415	0.000189381
K01442	0.00128251	0.00122471	0.00194316	0.00168099	0.00219157	0.00097372	0.00126795	0.00143017	0.00162817	0.000971882	0.00171162	0.00190627	0.00136855	0.00128214	0.00121847	0.00101631	0.00119556	0.0011707	0.000831994	0.000751105	0.00136039	0.00123744	0.00234194	0.00188343	0.000961855	0.0016287	0.0012274	0.00134161	0.000294224	0.00242539	0.00141542	0.00165058	0.000852626	0.000123187	0.00100136	0.00259483	0.00150475	0.00100391	0.000763389	0.00168333	0.00265612	0.00110742	0.00169745	0.00132868	0.00110179	0.00135086	0.00121735	0.00123689	0.00277743
K01443	0.000733044	0.000763798	0.000456204	0.0014334	0.000755868	0.000803437	0.00127503	0.00115024	0.000423592	0.000579596	0.000427694	0.000480853	0.00141671	0.0010897	0.000916045	0.0010447	0.000884897	0.0013037	0.000828441	0.000704282	0.00072254	0.000897455	0.000541658	0.000639135	0.00103088	0.000893816	0.000638008	0.000694648	0.000454135	0.000344718	0.000915273	0.00107341	0.000200325	0.000334647	0.000691361	0.000745408	0.000986598	0.00116494	0.000274226	0.00027473	0.000853271	0.000909575	0.000849638	0.00139525	0.00028133	0.000427327	0.000941367	0.00137815	0.000571816
K01447	1.97644e-05	0	2.62643e-05	0.000334759	0	0	0.000294701	0.000100046	0.000150858	0.000103104	0	5.40317e-05	0.000168551	0.000278499	0.000114549	0.000304182	0.00024289	0.000344476	0.000125217	9.50503e-05	0.000110705	8.17024e-05	0.000138404	2.97114e-05	0	0.000108881	0	0.000125346	0.000145403	8.80358e-05	7.49839e-05	8.79168e-05	0	3.65048e-05	7.27874e-05	0.000159309	8.63161e-05	8.00736e-05	0	0	0.000128787	0.000104688	0.000146841	0.000307378	0	0	7.16138e-05	0.000198507	4.01989e-05
K01448	0.00094217	0.00109197	0.000682962	0.00114182	0.000812496	0.00106301	0.00126268	0.00142593	0.00124726	0.000669113	0.00069822	0.000547051	0.00104681	0.00102588	0.00117973	0.000994744	0.0010953	0.00104247	0.000839029	0.000807559	0.00116843	0.00160237	0.000879571	0.00133239	0.00145302	0.00082478	0.000592037	0.000880223	0.000430108	0.000506476	0.00119525	0.00101222	0.000537241	0.000679966	0.0011226	0.000644459	0.00113025	0.00135468	0.000852543	0.000451669	0.000685044	0.00095415	0.000985288	0.0011099	0.000529057	0.000464683	0.000588215	0.0009434	0.000608102
K01449	7.34776e-05	3.84408e-05	7.95421e-05	0	5.03008e-05	0.000114444	0	0.000214817	0.000156729	0	5.81346e-05	0	1.24253e-05	0	2.77582e-05	0	2.93573e-05	0	8.74153e-06	0	5.15279e-05	0	0.000229674	0.000187197	1.82773e-05	4.07984e-05	0	4.6433e-05	0	0.00012293	0	0	0	0	0	0	0.000198252	5.08206e-05	0	0	6.47675e-05	0	5.5143e-05	0	0	0	0	2.47121e-05	4.16678e-05
K01451	0	0	0	0	0	0	0	0	0	0	0	0	0	0	0	0	0	0	0	0	2.07714e-05	0	0	0	9.66942e-05	1.93196e-05	0	0	0	0	0	0	0	0.000560156	0	0	0	0	0	0	0	0	0	0	0	0	0	0	0
K01457	0	0	0	0	0	0	0	0	0	0	0.000137608	0	0	0	0	0	0	0	0	0	0	0	0	0	0	0	0	0	0	0	0	0	0	5.94781e-05	0	0	0.000113954	0	0	0	0	0	0	0	0	0	0	0	0
K01460	0	0	0	0	0	0	0	0	0	0	0	0	0	2.10475e-05	0	0	0	0	0	0	2.03122e-05	0	0	0	9.35178e-05	2.78648e-05	0	0	0.000246074	0	0	0	0	0.000283998	0.000173702	0	0	0	6.76853e-06	0	0	0	0	6.24867e-05	0	0	0	0	0
K01462	0.0014956	0.00135476	0.00113285	0.000929203	0.00122009	0.00122669	0.000974484	0.00143415	0.00155224	0.000788928	0.00127666	0.00155765	0.00100945	0.000838628	0.00148904	0.000973328	0.00104179	0.000818027	0.00060899	0.000709032	0.00123344	0.00167429	0.00132761	0.00139661	0.0014537	0.00118928	0.0016213	0.00132409	0.00175808	0.00166893	0.00133992	0.00118933	0.000641644	0.000473579	0.000570054	0.00151836	0.00134668	0.00184591	0.00112537	0.000759338	0.00109854	0.00107868	0.00104762	0.000708073	0.000865779	0.000833708	0.00137197	0.000992852	0.000905547
K01464	0.000103839	3.41402e-05	5.71979e-05	6.66377e-05	0	8.87739e-05	1.77483e-05	0	4.19335e-05	0	0	6.64223e-05	2.3057e-05	3.4935e-05	3.38993e-05	0	0	0	0	0	0.000319423	8.60348e-05	0.000181697	0.000243845	0.000111121	4.96754e-05	0	0	0.000361423	0.00023648	0	0	0	0.000232811	0.000154351	0	0	0	0	0	0	0	4.35072e-05	6.87641e-05	0	0	0	0	0
K01465	0.000633657	0.000560185	0.000690901	0.000538266	0.000474959	0.000283864	0.000669887	0.000679093	0.000980636	0.000413852	0.000545611	0.000382923	0.000568709	0.000514	0.0008026	0.000568494	0.000425009	0.000502904	0.000667111	0.000516015	0.000648656	0.000679869	0.000636254	0.000742359	0.000699119	0.000547767	0.000653393	0.000664833	0.000584737	0.000492406	0.000594585	0.000474169	0.000403196	0.000434407	0.000460098	0.000426752	0.000573102	0.000657326	0.000525897	0.000461694	0.000541179	0.000742838	0.000515254	0.000406003	0.000398609	0.000467569	0.000690719	0.000566217	0.000600193
K01466	0	0	0	8.79874e-05	0	0	1.00182e-05	0	0	0	0	0	0	2.21822e-05	0	0	0	0	0	0	0	0	2.07999e-05	0	8.25646e-05	2.12584e-05	0	0	0.000407033	0	0	0	0	9.86355e-05	0.000122449	0	0	0	0	0	0	0	0	3.65592e-05	0	0	0	0	0
K01467	6.27765e-05	0	1.64594e-05	1.17115e-05	0	0	0	0	0	0	5.33674e-05	8.41324e-05	2.31131e-05	0	0	0	0	0	0	0	1.52814e-05	0	3.92038e-05	0	0.000113655	7.12654e-05	0	0	0.000233176	2.58585e-05	0	0	0	7.76398e-05	0.000141603	0	0	0	7.13998e-05	0	0	0	0	6.25961e-05	0	0	8.72991e-05	0	0
K01468	0	5.947e-05	0.000112415	0.000420553	0.000128006	0.000174262	0.000586079	0.000259271	5.39068e-05	0.000144951	3.77363e-05	7.99887e-05	0.000357483	0.00043699	0.000151896	0.000385443	0.000540744	0.00058925	0.000232479	0.000172068	0.000213526	8.61787e-05	9.6947e-05	4.64461e-05	2.12287e-05	0.000180433	0.000106481	0.000250176	0	0	0.000109573	0.000296764	7.44793e-05	0.00031927	0.000176427	0.000240198	0.000135918	8.1484e-05	0	0	0.000140573	0.000178176	0.000282928	0.000553368	0	0	0.000132802	0.000341395	6.27026e-05
K01470	0	0.000107768	9.58222e-05	0.000399458	0.000149712	0.000110368	0.000538596	0.000292458	6.00064e-05	7.11948e-05	0.000122264	4.82204e-05	0.000380828	0.000192964	0.000133293	0.000230471	0.00048915	0.000549102	0.00035066	0.000222521	0.000152443	8.62714e-05	0.000108175	0.000104631	8.59319e-06	0	0	0.000218293	0	6.14332e-05	0.000197837	0.000169714	9.78895e-05	0.000111917	0.000174404	0.000299438	0.000303775	0	4.59293e-05	0	0.000142592	0.000166586	0.000397647	0.000339171	0	0	0.000132738	0.000316773	8.86544e-05
K01476	0	0	0	0.000349839	3.18268e-05	0	4.7959e-05	2.27202e-05	0	8.59343e-05	0	4.09237e-05	4.99795e-05	6.30362e-05	5.10893e-05	0.000209883	0	0.000365373	2.98146e-05	0	8.86604e-05	0	0	0	8.11482e-06	0	0	0	0	0	0	0.000186553	0	0	0	0.000183315	0.000101231	0	0	0	0.000109956	0	8.84735e-05	0.0003351	0	0	0	2.43921e-05	0
K01478	3.32776e-05	0	4.731e-05	0.000115615	0	0	0	0	0	0	0	3.8777e-05	0	0	0	1.64923e-05	0	0	0	0	4.75418e-05	0	4.46494e-05	0	0.000102968	7.04756e-05	0	0	0.000231829	0	0	0	0	3.53364e-05	0	0	0	0	0	0	0	0	3.21481e-05	0	0	0	3.19971e-05	0	0
K01479	0	0	0	0	0	0	0	0	0	0	0	6.54656e-05	0	0	0	0	0	0	0	0	0	0	0	0	1.59501e-05	2.15478e-05	0	0	0	2.19908e-05	0	0	0	0.000206144	0	0	0	0	1.78915e-05	0	0	0	0	0	0	0	2.24611e-05	0	0
K01480	0.000164593	8.25794e-05	0.000247536	2.9068e-05	5.58018e-05	9.07396e-05	4.15627e-05	7.11775e-05	8.08053e-05	5.14249e-05	0	0.000169644	6.15115e-05	2.83471e-05	0.000139765	7.27644e-05	5.63912e-05	4.1519e-05	0.000110484	6.13629e-05	0.000182085	0	0.000151652	7.7847e-05	0.000158302	0.000115444	0.000375765	0.000154092	0.000189661	0.00029148	0	0.000125755	8.41816e-05	0.000208919	0.000184842	0	0.000385239	0.000418223	5.89079e-05	0	0.000174376	0.000113617	0.000278498	8.79372e-05	0	0.000147851	0.000232721	0.000139695	0.000158392
K01482	0	0	0	0	0	0	0	0	0	0	0	0	0	0	0	0	0	0	0	0	0	0	0	0	0	0	0	0	0	0	0	0	0	9.32639e-05	0	0	0	0	0	0	0	0	0	0	0	0	0	0	0
K01483	0	0	0	0	0	0	0	0	0	0	0	0	0	2.40804e-05	0	0	0	0	0	0	0	0	0	0	8.06731e-05	0	0	0	0.000219857	0	0	0	0	9.49765e-05	0.000153305	0	0	0	0	0	0	0	0	2.98208e-05	0	0	0	0	0
K01484	0	0	0	0	0	0	0	0	0	0	0	0	0	0	0	0	0	0	0	0	0	0	0	0	5.04019e-05	0	0	0	0.000116437	0	0	0	0	0.000110813	6.94198e-05	0	0	0	0	0	0	0	0	0	0	0	0	0	0
K01485	0	0	0.000182427	0.000105936	0	0	0	2.78434e-05	0	0	0	2.41369e-05	0	1.85977e-05	0	0	0	0	0	0	5.7062e-05	0	2.91579e-05	0	8.83084e-05	3.80103e-05	0	0	0.00061355	0	0	0	0	0.000729853	0.000108784	0	0	3.95541e-05	0	0	0	0	0	2.84333e-05	0	0	0	1.40568e-05	5.06385e-05
K01486	0.000308733	0.000121438	0.000294381	0.000200114	9.6334e-05	0.000103327	5.00365e-05	0.000121307	0.000176982	9.11754e-05	0.000309248	0.000224241	8.77339e-05	9.61319e-05	0.000177159	0.000161376	5.96384e-05	6.97393e-05	4.38902e-05	3.96699e-05	0.000408049	8.69753e-05	0.000224125	0.000189137	0.000259886	0.000308505	0.000564563	0.000472557	0.000427971	0.000202766	0.000237013	0.000165533	0.000118238	0.000258636	0.000227032	0.000399973	0.000397945	0.000282282	0.000122775	0	0.000220679	0.000156653	0.000130214	0.000220242	0	0.000167464	0.000317926	0.000142342	0.000488892
K01487	8.31368e-05	3.29875e-05	9.30592e-05	0.000186466	0	0	4.42609e-05	0	5.66113e-05	7.14914e-05	0	0.000101459	3.35372e-05	7.55599e-05	3.61192e-05	0	0	0	0	0	4.99454e-05	0	8.38632e-05	3.3276e-05	0.000120666	6.79066e-05	0	5.86106e-05	0.000463344	0.000131377	0	0	0	0.000200232	0.000224948	0	0	0	0	0.000105654	7.08131e-05	0	4.82912e-05	0.000161798	0	0	3.95409e-05	4.18937e-05	2.91945e-05
K01488	0.000389161	0.00047459	0.000137796	9.58778e-05	0.000211956	6.09321e-05	0.000113515	0.000339325	0.000194962	6.39455e-05	0.000335702	0.000718528	8.56722e-05	0	0.000269128	5.58355e-05	3.81366e-05	0	1.58148e-05	5.42505e-05	0.000294772	0.000553171	9.52584e-05	0.000380063	0.000464896	6.38203e-05	0	0.000110218	0.000350379	7.44397e-05	0.000203627	0.000156525	0	0.000197661	0.000266944	0.000248245	0.000149308	0.00031492	0.000388499	0.000279929	0.000268808	0.000155936	0.000120821	4.8403e-05	0	0	0.000202561	0.00013679	0
K01489	0.000527858	0.000546117	0.000468394	0.000674277	0.000432605	0.0003786	0.000650995	0.000552058	0.000557669	0.000410152	0.000349381	0.000207349	0.000477166	0.000408584	0.000503684	0.000464605	0.00037613	0.000516527	0.000410202	0.000367037	0.00043964	0.000666771	0.000342709	0.00038608	0.00044963	0.000310819	0.000423184	0.000441825	0.000467438	0.00053467	0.000404656	0.000475293	0.000237987	0.000289252	0.000447056	0.000296043	0.000582935	0.000589511	0.000317767	0	0.000361507	0.000461563	0.000490513	0.000442197	0.000114115	0.000282414	0.000484805	0.000519237	0.000465139
K01491	0.000760454	0.000752844	0.000663551	0.000692728	0.00113936	0.00172374	0.000817059	0.00074512	0.000934473	0.00157633	0.00116458	0.000730093	0.000801871	0.000769813	0.00094017	0.000998467	0.00137582	0.000787774	0.00138467	0.00150841	0.000837615	0.000717114	0.00068523	0.000800229	0.000617213	0.000531809	0.000724958	0.000820201	0.000317463	0.000776325	0.000950242	0.000941194	0.00173828	0.000394111	0.000618838	0.000812179	0.000813998	0.000903486	0.00121054	0.00149514	0.000886707	0.00120455	0.00102538	0.000809761	0.00170272	0.00167795	0.000721729	0.000704198	0.000976849
K01493	0.00122144	0.00119566	0.000925422	0.000767862	0.000980551	0.00117904	0.000613721	0.000915492	0.00114929	0.00152506	0.000990646	0.0013059	0.000847759	0.00124153	0.0010016	0.00105036	0.00110219	0.000735328	0.00110286	0.00141018	0.000929806	0.000753508	0.00112209	0.00129471	0.000824771	0.00131158	0.00127438	0.00105962	0.000211144	0.00108298	0.00108394	0.000875469	0.00166464	0.000128425	0.000551998	0.0011468	0.000959933	0.000983229	0.00143202	0.00190718	0.00116762	0.00151487	0.000874001	0.000845413	0.00214714	0.00154263	0.00116599	0.00102441	0.00126533
K01494	4.99512e-05	0	0.000309416	0	0	0	0	0	3.27214e-05	0	0	1.13432e-05	2.35642e-05	2.92655e-05	4.94549e-05	0	0	0	0	0	1.40603e-05	6.76764e-05	0	0	4.914e-05	9.07109e-05	0	0	8.54659e-05	0.000118195	8.42015e-05	0	0	0.000161247	6.23528e-05	0	0	0	0	0	0	0	6.33508e-05	0	0	0	0	0	5.51738e-05
K01495	0.000310156	0.000423602	0.000385598	0.000833953	0.00100257	0.00151363	0.000946117	0.000652594	0.000680564	0.00104889	0.000609732	0.000386054	0.00107282	0.000968725	0.000599201	0.00105876	0.00130783	0.000908199	0.00144142	0.00133504	0.000382918	0.000244079	0.000490105	0.000392173	0.000127755	0.000480023	0.00029475	0.000595963	0.00044017	0.000652128	0.000630133	0.000986782	0.00178741	0.000324041	0.000403654	0.0005167	0.000477771	0.000304287	0.000985995	0.00135631	0.000537302	0.000993623	0.000793082	0.000857536	0.00173632	0.00145124	0.000534416	0.000882009	0.000805443
K01496	8.57994e-05	0	0.000220476	1.68631e-05	4.97585e-05	0	0	4.33623e-05	7.17895e-05	0	3.94094e-05	7.33726e-05	0	0	3.50001e-05	1.02972e-05	1.27828e-05	0	5.39951e-05	0	0.000236988	7.7793e-05	0	4.12454e-05	0.00010627	0.000171042	0.000139713	0.00022459	0	0.000225277	7.23769e-05	0	0	0	2.50624e-05	0	0.000108313	4.84875e-05	7.30081e-05	0	7.44825e-05	0	0.000114633	0	0	0	0.000116932	6.40218e-05	0.000124555
K01497	0	0	0	0	0	0	1.19767e-05	0	0	0	0	0	1.12615e-05	0	0	0	0	0	0	0	2.21524e-05	0	0	0	8.79389e-05	2.63696e-05	0	0	0.00018433	0	0	0	0	0.00024872	0.000110307	0	0	0	0	0	0	0	0	3.79034e-05	0	0	0	2.27674e-05	0
K01499	0	0	0.000119359	0	0	0	0	0	0	0	0	0	0	0	0	0	0	0	0	0	0	0	0	0	0	0	0	0	0	0	0	0	0	0	0	0	0	0	0	0	0	0	0	0	0	0	0	0	0
K01507	0	3.33089e-05	0.000311187	2.49698e-05	8.77647e-05	0.000249651	2.57313e-05	4.46412e-05	0.000128103	0	0	9.02345e-05	4.22158e-05	3.29167e-05	7.55081e-05	3.33338e-05	0	0	1.76091e-05	0	0.000471644	0	0.000297548	0.000287159	0.000186135	0.00015478	0	0.000189617	0.000207967	0.000235858	0.000141666	0	5.83389e-05	0.00038898	0.000206958	0	0.000116129	0.000118221	0	0	0.000154838	0	7.43604e-05	4.59488e-05	0	0	9.77515e-05	4.44204e-05	0.000111926
K01512	0.000371829	0.000530217	0.000344333	0.000117373	0.000148173	0.000160799	0	0.000378585	0.000544493	8.05447e-05	0.000191302	0.000167853	0.000108426	1.74145e-05	0.000450861	0.000104492	4.03376e-05	0	6.72768e-05	7.71057e-05	0.000312195	0.000773445	0.00031981	0.000527805	0.000618607	9.44338e-05	0	0.00017349	0.000524801	0.00023189	0.000301946	0.000261279	4.51475e-05	0.00024501	0.000405947	0	0.000429121	0.000519404	0.000236086	0	0.00018911	4.38813e-05	0.000185704	7.62728e-05	0	0.000109366	0.000209071	0.000114323	0
K01515	0.00073308	0.00078448	0.000515365	0.000179073	0.000240399	0.00038391	0.000103714	0.000872848	0.000857436	0.000305468	0.000314188	0.000306187	0.00021678	0.000177048	0.000726613	0.000309427	0.000233938	0.000125576	0.000147402	0.000243722	0.000783936	0.00111304	0.000392348	0.000584241	0.000991655	0.000537031	0.000581203	0.000563459	0.000368114	0.00037839	0.000596768	0.0003058	0.000291687	0.000317286	0.00039189	0.000461341	0.000837995	0.00111211	0.000457322	0.000198496	0.000497718	0.000425324	0.000370361	0.000117152	0.000284384	0	0.000558985	0.000262131	0.000327377
K01520	0.000731961	0.000773201	0.0012025	0.000928659	0.000775684	0.000997661	0.00104881	0.00100567	0.000839741	0.00102482	0.000729748	0.000998084	0.000877777	0.000872203	0.000850624	0.000902935	0.00108382	0.00105488	0.000836386	0.000884463	0.000795984	0.00107882	0.000935989	0.000926509	0.00136684	0.00107531	0.00122966	0.00151822	0.000440659	0.000925344	0.00104357	0.00113477	0.00116408	0.000452281	0.000813013	0.00111312	0.000946353	0.00105254	0.00135011	0.00113755	0.000700046	0.000948163	0.000884066	0.000869843	0.000815779	0.00105548	0.00101653	0.000992655	0.000731184
K01521	0	0	0	0	0	0	8.43525e-06	0	0	0	0	0	0	2.81253e-05	0	0	0	0	0	0	1.79561e-05	0	2.88622e-05	1.05276e-05	7.1829e-05	3.06319e-05	0	0	0.000260079	0	0	0	0	0.000277865	0.000145455	0	0	0	0	0	0	0	0	6.20168e-05	0	0	0	0	0
K01523	0.000133572	4.57648e-05	0.000171351	4.24768e-05	4.89721e-05	0.000183829	0	2.65047e-05	0	5.92939e-05	4.65501e-05	8.91847e-05	3.06732e-05	0	4.36625e-05	0	2.39246e-05	0	0	0	0.000222004	6.14896e-05	8.27355e-05	0.000218219	0.000105401	0.000162716	7.84463e-05	0.000104632	1.44165e-05	0.00015883	0.000103409	0	0	0	2.8572e-05	0	0.000163579	0	8.22364e-05	0	0	0	9.05055e-05	0	0	0	0	3.95132e-05	8.07925e-05
K01524	7.21454e-05	5.9397e-05	0.000288209	0.000209137	0.00012166	5.73748e-05	0.000496269	0.000197132	0.000376825	9.15287e-05	0.000149691	0.000113625	0.000327138	0.00030654	0.000195319	0.000188342	8.79569e-05	0.000292788	0.000242672	0.000192829	0.0001047	0.000144346	0.000179216	0.000103511	0.000164138	0.000184397	0.000136023	0.000117075	0.000386917	0.000217865	0.000262061	0.000173173	0.000113451	0.00054939	0.000401699	0.00032275	0.000160705	0.000108417	5.7814e-05	0	0.000110704	0.000131622	0.000243589	0.000304232	0	0	8.22424e-05	0.00014137	0.000214542
K01525	0	0	0	0	0	0	0	0	0	0	0	9.70413e-06	0	2.33455e-05	0	0	0	0	0	0	1.62222e-05	0	0	0	9.85672e-05	2.11836e-05	0	0	0.000234804	0	0	0	0	0.000260286	0.000120947	0	0	0	0	0	0	0	0	2.84723e-05	0	0	0	0	0
K01531	2.72559e-05	2.03033e-05	2.41688e-05	0.000244527	0	0	3.03502e-05	2.70405e-05	0	5.04415e-05	6.88049e-05	0.000111163	0.000107925	0.000159274	0	8.8607e-05	5.61096e-05	0	1.96141e-05	0	3.4122e-05	9.28179e-05	7.02249e-05	0	0.000105937	0.000293184	0	0	0.000460193	2.89516e-05	0	0	0	0.000400235	0.000161532	0	0	0	6.06793e-05	0	0	0	0.000130474	6.41779e-05	0	0	7.99768e-05	7.58644e-05	4.2332e-05
K01533	0.000469352	0.00041004	0.000327559	0.000487648	0.000357141	0.000310444	0.000481447	0.000466292	0.000456093	0.000403833	0.000263378	0.000484162	0.000430909	0.000411848	0.000482355	0.000504335	0.000305258	0.000445353	0.000406695	0.000397633	0.000450345	0.000443588	0.0004967	0.000547947	0.000361308	0.00046286	0.000491912	0.000542042	0.000267405	0.000535721	0.000419047	0.000424618	0.000462255	6.44721e-05	0.000299569	0.000504079	0.000393484	0.000336543	0.000376007	0.000449331	0.000413152	0.000413886	0.000367288	0.000562753	0.000349672	0.000425702	0.000517852	0.000447044	0.000417118
K01534	0.00081468	0.000674524	0.000741461	0.000767714	0.00051454	0.000554477	0.00056562	0.000670224	0.000761457	0.000538324	0.000587534	0.000613579	0.000639198	0.000510112	0.000755333	0.000697005	0.000423583	0.000504878	0.000436084	0.000492005	0.000604274	0.000734286	0.00100503	0.001022	0.00057411	0.000793276	0.000864398	0.000810247	0.000557378	0.00150747	0.000808519	0.000650401	0.000574042	0.000277315	0.000408594	0.000969676	0.00183849	0.00183904	0.00059334	0.000669566	0.000726895	0.000631204	0.000636203	0.000498713	0.000520035	0.000702479	0.00100408	0.000568196	0.000935308
K01537	0.0002964	0.000316955	0.000587727	0.000656454	0.000594503	0.000550577	0.000717009	0.00042386	0.000655724	0.000362315	0.000455264	0.000554038	0.000622281	0.000694602	0.000532174	0.000404171	0.000663423	0.000627637	0.000523568	0.00048621	0.000519788	0.000223211	0.000699732	0.000628825	0.000152556	0.000668637	0.000501822	0.000589577	0.000328403	0.000420862	0.000543365	0.000669665	0.000348966	8.84971e-05	0.000345225	0.000570536	0.000494113	0.00024066	0.000214298	0.000325082	0.0004474	0.000698141	0.000637333	0.000617678	0.000881764	0.000938483	0.000400283	0.000600913	0.000374156
K01541	0	0	0	0	0	0	0	0	0	0	0	3.79079e-05	0	0	0	0	0	0	0	0	0	0	0	0	0	0	0	0	0	0	0	0	0	0	0	0	0	0	0	0	0	0	0	0	0	0	0	0	0
K01545	0	0	0	0	0	0	0	0	0	0	0	0	0	0	0	0	0	0	0	0	0	0	0	0	1.78966e-05	0	0	0	4.8353e-05	0	0	0	0	9.8301e-05	5.01088e-05	0	0	0	0	0	0	0	0	2.29075e-05	0	0	0	0	0
K01546	9.776e-05	0.000136593	6.24329e-05	0.000504344	0.000135333	0.000131339	0.000512435	0.000276224	0.000221066	0.000213594	5.08352e-05	0.000109545	0.000365144	0.000502362	0.000166607	0.000386124	0.000617883	0.000587582	0.000279842	0.000205235	0.000248327	0.000161401	0.00018054	6.85901e-05	6.76469e-05	0.000313025	0.000330996	0.00042	0.000139912	9.42285e-05	0.000281334	0.000325485	7.12013e-05	0.000207437	0.000258743	0.000245922	0.000182882	0.000107854	0	0	0.000255237	0.000218235	0.000488284	0.000652308	0	0	0.00019813	0.000316817	0.000125355
K01547	0.000129488	0.000165175	7.64144e-05	0.000522337	0.000169358	0.000208255	0.000550433	0.00030568	0.000221064	0.000247518	8.23027e-05	0.00016031	0.00039245	0.000570174	0.00014181	0.000420692	0.00077293	0.000524677	0.000287578	0.000198682	0.000279676	0.000184672	0.000230253	7.77746e-05	7.29916e-05	0.000345472	0.000360535	0.000451986	0.000142804	0.000147334	0.00020824	0.000334718	5.46448e-05	0.000155058	0.00021258	0.00026952	0.000171147	0.000141417	0	0	0.000229683	0.000190592	0.000512984	0.000549598	0	0	0.000229328	0.000343004	0.000140374
K01548	0	7.54693e-05	4.51104e-05	0.000400447	9.85603e-05	0	0.000293306	0.000174737	0.000144072	0.000154445	5.15342e-05	4.81527e-05	0.000249578	0.000311999	0.000117199	0.000295378	0.000397829	0.000309133	0.000147689	7.56075e-05	0.0002002	0.000113923	0.000157632	3.97558e-05	6.58796e-05	0.000196669	0.000143214	0.000244539	0.00011329	0.000117793	0.000160911	0.000189317	0	0.000174903	0.000171672	0.000199022	9.68868e-05	7.90613e-05	0	0	0.00022025	8.39293e-05	0.000326201	0.000306949	0.000107521	0	6.82709e-05	0.000219528	0.000118099
K01551	0	1.82725e-05	0.000185081	0.000206804	0	0	0.000117742	0	3.92158e-05	3.53103e-05	0	2.64152e-05	0	0.000101238	0	5.02003e-05	0	0	0.000141661	3.60726e-05	0	0	2.05109e-05	1.60674e-05	5.44648e-06	0.000248604	0	0	0	0	8.16963e-05	0	0	0	0	0	0	7.91759e-05	0	0	0	0	9.435e-05	0	0	0	0	0	0.000110046
K01560	9.10621e-05	3.08586e-05	4.14704e-05	9.39367e-05	0	0	0	3.1458e-05	0.000195976	0	4.60907e-05	0	3.35171e-05	0	0.000152724	4.52573e-05	0	0	1.90281e-05	0	3.49478e-05	0	6.43959e-05	5.45987e-05	3.07365e-05	2.99296e-05	0	6.19208e-05	0.000101224	8.89078e-05	7.78243e-05	0	0	3.34651e-05	2.69732e-05	0	0	0	0	0	5.47483e-05	0	0	0	0	0	0.000133573	3.46797e-05	7.1699e-05
K01567	6.26184e-05	6.15993e-05	0.000103302	1.80323e-05	0	0	2.72664e-05	4.01152e-05	6.95688e-05	0	0.000112398	7.24045e-05	7.18554e-05	0	3.82957e-05	0	6.66397e-05	0	0	0	0	0	0.000230057	0.000299344	2.82446e-05	0.000159354	0	0	0	0.000115377	0	0	0	0	0	0	0.00015882	0.000126707	0	0	0.000104348	6.71208e-05	9.40216e-05	2.19272e-05	0	0	7.27756e-05	4.42955e-05	4.6237e-05
K01571	0.000933728	0.000958271	0.000669488	0.000349219	0.00114148	0.000609665	0.00022998	0.000683763	0.000890036	0.000387193	0.000877699	0.00127797	0.00036632	0.000299984	0.000792202	0.000323161	0.000180687	0.000160938	0.000320949	0.000383679	0.00103943	0.000777133	0.000928543	0.00103207	0.000700469	0.00104312	0.00107272	0.000983686	0.000284693	0.00119746	0.000706808	0.000400562	0.000381767	0.000242572	0.000375183	0.00123191	0.000861644	0.000897604	0.000698737	0.000696718	0.0010258	0.000572006	0.000504453	0.000271605	0.00052817	0.000590884	0.00091501	0.000557489	0.000945179
K01572	0.000949844	0.000730164	0.000663273	0.00119996	0.00108731	0.00155644	0.00146557	0.00112195	0.000820359	0.00144484	0.00112293	0.00103206	0.00133422	0.00131476	0.000995797	0.00144327	0.00207194	0.00165519	0.00134671	0.00135232	0.00122137	0.000690291	0.000972753	0.000805099	0.000401324	0.00115327	0.00111847	0.00151206	0.000143369	0.000972254	0.00132665	0.00168235	0.00125986	0.000269797	0.000583891	0.00113536	0.00116946	0.000884281	0.00110731	0.000961819	0.00138734	0.00122605	0.00139635	0.00131759	0.00148799	0.00141767	0.00116918	0.00163796	0.00121098
K01573	0	0	0	0.000134477	0	0	8.54279e-05	7.78087e-05	0	5.30683e-05	0	0	0	0.000135654	0	6.9129e-05	0	0.00018014	7.04536e-05	0	0	0	4.56285e-05	0	0	0	0	0	0	0	0	0	0	9.85619e-05	0	0	0	0	0	0	0	0	4.31549e-05	8.83155e-05	0	0	3.21293e-05	5.8352e-05	0
K01574	0	0	0	0	0	0	0	0	0	0	4.38275e-05	0	0	0	0	0	0	0	0	0	0	0	0	0	0	0	0	0	0	0	0	0	0	0	0	0	0	0	0	0	0	0	0	0	0	0	0	0	0
K01575	5.73896e-05	0	0	9.57818e-05	0	0	0	0	0	0	9.43099e-05	7.06985e-05	2.05555e-05	0	0	0	0	0	0	0	3.40387e-05	3.39138e-05	0	0	2.84276e-05	5.43161e-05	0	0	0.000201217	2.59249e-05	0	0	0	0.00016156	0	0	0	3.73402e-05	3.95593e-05	0	0	0	0	0	0	0	8.7075e-05	0	0
K01577	0	0	0	0	0	0	0	0	0	0	0	0	0	0	0	0	0	0	0	0	0	0	0	0	5.25762e-05	0	0	0	0.000190798	0	0	0	0	8.70642e-05	0.000134784	0	0	0	0	0	0	0	0	0	0	0	0	0	0
K01579	0.000213153	0.000369505	0.000762284	0.000515766	0.000478013	0.000725541	0.000482092	0.000657847	0.000711592	0.00103942	0.000727348	0.000900677	0.000653059	0.000767912	0.000725594	0.000632705	0.000950865	0.000631014	0.000980709	0.0010995	0.000702829	0.000705253	0.000413949	0.000425143	0.000543154	0.000566882	0.000171538	0.000332035	0.000205275	0.000482297	0.000524622	0.000566191	0.00124484	0.000333809	0.000323416	0.000512236	0.000498666	0.000580945	0.000888892	0.00129081	0.000511237	0.000798175	0.000611522	0.000500984	0.000987473	0.00107236	0.000589047	0.00071487	0.000552714
K01580	4.96223e-05	0.000100208	0.000120404	0.000659147	0.000144845	0.000193623	0.000710814	0.000321537	0.000242029	0.000202502	8.56994e-05	9.61346e-05	0.000497144	0.000891434	0.000205626	0.000516657	0.00124746	0.000884356	0.000381234	0.000230747	0.000350325	0.000164666	0.000235923	6.82347e-05	0.00015587	0.000393826	0.000158346	0.000415704	0.00042973	0.000103143	0.000347951	0.000499105	9.13417e-05	0.000221441	0.000559547	0.000358454	0.000218745	0.000149259	0	0	0.000230875	0.00024279	0.000645875	0.000837313	0	7.12779e-05	0.000215506	0.000440143	0.000110643
K01581	0	0	0	0	0	0	1.83131e-05	0	0	0	4.93564e-05	1.91028e-05	3.15067e-05	4.61125e-05	2.97146e-05	0	0	0	9.38543e-05	3.27272e-05	2.47933e-05	2.00271e-05	5.26818e-05	1.5543e-05	0.000145324	4.69333e-05	0	0	0.000569486	0	0	0	0	0.000345286	0.000352226	0	0	0	0	0	0	0	1.73284e-05	8.13606e-05	0	8.61474e-05	0	2.59579e-05	3.83243e-05
K01582	0	0	1.88518e-05	0	0	0	2.12498e-05	0	0	0	0	1.54756e-05	2.32941e-05	5.40882e-05	0	0	0	0	0	0	4.19575e-05	0	5.31372e-05	1.64197e-05	0.000196421	5.26548e-05	0	0	0.000602487	0	0	0	0	0.00105939	0.000389963	0	0	4.10372e-05	0	0	0	0	2.41233e-05	0.000118351	0	0	0	1.68984e-05	0
K01584	0	0	0	0	0	0	0	0	0	0	0	0	2.00146e-05	0	0	0	0	0	0	0	0	0	0	0	8.40707e-05	0	0	0	0.000278246	0	0	0	0	0.000201118	0.000196632	0	0	0	0	0	0	0	0	4.80333e-05	0	0	0	0	0
K01585	0.000177077	0.000233147	0.000344634	0.000540797	0.000816194	0.00120017	0.000815703	0.000430726	0.00028645	0.00139683	0.000827427	0.000301396	0.000703058	0.000817323	0.000430709	0.000973793	0.00100326	0.000901563	0.00143245	0.00148763	0.000350832	0.000187627	0.000399971	0.000305532	0.00012722	0.000396506	0.000347051	0.000450808	0.000259906	0.000234997	0.000658412	0.000836465	0.00160196	0.000397419	0.000438415	0.000607921	0.000490041	0.000294942	0.00126479	0.00122336	0.000443493	0.000863634	0.000775905	0.00066718	0.00130395	0.0010968	0.000382959	0.000829651	0.000618436
K01586	0.0011168	0.00115585	0.00115859	0.00075061	0.00137025	0.00117095	0.00092132	0.00124341	0.00123415	0.00122324	0.00123356	0.00132747	0.000970213	0.000822862	0.00115237	0.000879195	0.00101912	0.000951295	0.00115253	0.00112506	0.00104098	0.00126022	0.00103652	0.00123338	0.00110118	0.00114228	0.0011081	0.00117449	0.000418683	0.00112168	0.00111434	0.000865933	0.000958882	0.00032207	0.00070707	0.00120662	0.000897371	0.0011153	0.00122533	0.00115214	0.00109208	0.00104679	0.000904086	0.00080772	0.00089978	0.000770393	0.00115616	0.00105277	0.000978837
K01588	0.000676428	0.00065071	0.000718004	0.000614098	0.000714389	0.00100088	0.000618603	0.000614629	0.000522721	0.00137635	0.000842849	0.000990684	0.000661993	0.000629871	0.000637187	0.000891414	0.000632349	0.000495184	0.00108058	0.00129837	0.000786344	0.000661505	0.000716024	0.000688293	0.000482572	0.000673036	0.000608817	0.000674266	0.000341028	0.00092617	0.000661227	0.00072831	0.00162747	0.000275211	0.000442168	0.000704407	0.000625787	0.000435185	0.00117359	0.00206288	0.000687674	0.000848577	0.00060125	0.000728254	0.00146134	0.00163885	0.00083103	0.000921636	0.000847635
K01589	5.74948e-05	1.52927e-05	2.81256e-05	0.000192011	0	0	0	1.69434e-05	2.75573e-05	0	0.00013603	9.97781e-05	3.51667e-05	1.73036e-05	0	0	0	0	0	0	3.34046e-05	3.93172e-05	0	0	9.41869e-05	8.17989e-05	0	0	0.000499443	6.55582e-05	0	0	0	0.000229964	0.000109521	0	0	0	8.08851e-05	0	0	0	3.40992e-05	3.29718e-05	0	0	0.000109822	4.22303e-05	0
K01590	0	0	0	0	0	0	0	0	0	0	0	0	0	4.05232e-05	0	0	4.13207e-05	0	0	0	0	0	0	0	0	0	0	0	0	0	0	0	0	2.87113e-05	0	0	0	0	0	0	0	0	0	0	0	0	0	0	0
K01591	0.00116808	0.000989911	0.000878275	0.000720628	0.00118598	0.00149305	0.000875319	0.000967801	0.00102215	0.00128368	0.00100977	0.00136518	0.00115423	0.000829259	0.000952386	0.000895809	0.00103463	0.000947526	0.000909529	0.000960853	0.00111657	0.000884804	0.000967678	0.000995866	0.000760417	0.0011699	0.00104854	0.00128393	0.000395422	0.0010621	0.000985412	0.00101991	0.00134987	0.000296529	0.000684894	0.00109143	0.00100351	0.000724024	0.00123513	0.00139186	0.00100912	0.00109312	0.000912277	0.000961126	0.00134163	0.00142554	0.00103406	0.00100064	0.00125108
K01595	7.21676e-05	0	4.37064e-05	1.61095e-05	0	1.79675e-05	0	1.23918e-05	0	0	4.94186e-05	6.99879e-05	2.63328e-05	3.39633e-05	0	0	0	0	0	0	3.8688e-05	3.65903e-05	0	0	0.000107358	6.50876e-05	0	0	0.000230249	0.00010023	0	0	0	0.000283084	0.000145201	0	0	3.83005e-05	6.14611e-05	0	0	0	4.41138e-05	4.51171e-05	0	0	6.84613e-05	1.93179e-05	3.52178e-05
K01596	0.000116838	0	0	0	0	0.000144862	0	0	5.60678e-05	0	0	0	0	0	0	0	0	0	0	0	3.79251e-05	0	0.000249625	0.000267466	0	2.35187e-05	0	0	0	3.92095e-05	0	0	0	0	0	0	0	0	0	0	0	0	0	0	0	0	0	0	0
K01597	3.68176e-05	0	0	0.000126293	0	0	0	0	0	0	5.55115e-05	5.36578e-05	0	0	0	0	0	0	0	0	0	0	0	0	2.78004e-05	3.24337e-05	0	0	0.000233244	0	0	0	0	5.04001e-05	0	0	0	0	5.83816e-05	0	0	0	0	0	0	0	6.74479e-05	0	0
K01598	5.63006e-05	0	0	9.96113e-05	0	0	0	0	3.96617e-05	0	0	3.29942e-05	2.10559e-05	0	0	0	0	0	0	0	4.22197e-05	0	4.5683e-05	0	2.63368e-05	5.06105e-05	0	0	0.000160709	6.55152e-05	0	0	0	5.17568e-05	0	0	0	0	6.53073e-05	0	0	0	0	0	0	0	7.20676e-05	0	0
K01599	3.66601e-05	5.00899e-05	0	0.000347592	0.000101322	0	0.000398154	0.000191949	3.25285e-05	0.000131346	0.000116765	0.000150146	0.000318866	0.000338861	5.97485e-05	0.000306396	0.0001673	0.000436296	0.000167591	0.00013483	5.43093e-05	0.000150059	9.47782e-05	3.62028e-05	0.000131064	8.0607e-05	0	0	0.000298576	3.59617e-05	0.000181389	0.000222775	6.93867e-05	0.000372961	0.000238383	0	0.000127417	0.000130139	6.17163e-05	0	7.63985e-05	0.00012268	0.000165893	0.000299926	0	0	0.000153895	0.000276738	0.000169563
K01607	0.00107175	0.000783984	0.000904992	0.000402995	0.00107059	0.000838912	0.000293524	0.000720247	0.000806565	0.000694767	0.000812713	0.000902097	0.00047622	0.000512054	0.000950847	0.00043097	0.000764462	0.000296389	0.000649411	0.000616483	0.00100197	0.000311927	0.00112545	0.00120156	0.000772761	0.0005901	0.00133128	0.000971561	3.80437e-05	0.00237172	0.000855403	0.000555865	0.000578428	0.000473156	0.000410942	0.000832661	0.000516838	0.00050657	0.000716768	0.00078099	0.000996044	0.00058196	0.000794958	0.000292636	0.000693766	0.000965746	0.000669136	0.000391853	0.000678682
K01608	0	0	0	0	0	0	0	0	0	0	0	0	0	1.66997e-05	0	0	0	0	0	0	5.79357e-06	0	1.5159e-05	0	0.000142385	5.13303e-05	0	0	0.000188099	0	0	0	0	8.27522e-05	0.000149064	0	0	0	0	0	0	0	0	1.90357e-05	0	0	0	0	0
K01609	0.000276001	0.000356215	0.00038288	0.000355095	0.000245362	0.000146037	0.000384161	0.000404705	0.000483206	0.000209226	0.000208238	0.000266047	0.000342741	0.000289263	0.000399287	0.000303707	0.00026303	0.00032471	0.000311172	0.000288054	0.000452091	0.00053659	0.000339785	0.000475725	0.000482228	0.000320767	0.000363026	0.000460414	3.32105e-05	0.000419599	0.000348848	0.000233879	0.000178262	3.26503e-05	0.000205663	0.000271574	0.000369955	0.000300637	0.000274248	0.000288281	0.000362092	0.000354318	0.000307455	0.000302854	0	0.000168091	0.00031182	0.000306994	0.000235023
K01610	0.0016405	0.00167224	0.00130467	0.000960054	0.00273222	0.00267594	0.0014043	0.00129695	0.00156912	0.00280199	0.00211721	0.00200412	0.00161077	0.00153993	0.00169689	0.00183465	0.00186824	0.00137102	0.00231551	0.00279413	0.00178447	0.0010262	0.00159605	0.00148319	0.000898839	0.0015901	0.00203264	0.00165061	0.000356408	0.00178959	0.00188769	0.00158827	0.00340039	0.000617879	0.00103863	0.00176505	0.00114659	0.00111988	0.00278679	0.00409075	0.00219916	0.00220397	0.00163696	0.00139095	0.0041963	0.00386952	0.00156881	0.00162926	0.00224767
K01611	0.000114765	0	1.86719e-05	1.46428e-05	2.38153e-05	2.84062e-05	3.03489e-05	1.71301e-05	7.17118e-05	4.61649e-05	2.29344e-05	2.53088e-05	3.42811e-05	2.65932e-05	3.46897e-05	2.80138e-05	2.29717e-05	0	5.35324e-05	0	3.94749e-05	0	0.000118671	0.000209889	0.000155176	0.000160549	9.57713e-05	0	0.000347189	0	0	0	0	0.000350831	0.000252255	0	8.89082e-05	0.000102373	0	0	0	3.79831e-05	6.74148e-05	0.000115188	0	0	0.000109756	7.55937e-05	0
K01612	0	0	0	0	0	0	0	0	0	0	0	1.2048e-05	0	1.66515e-05	0	0	0	0	0	0	1.9902e-05	0	0	0	1.31719e-05	0	0	0	0	0	0	0	0	0.000155157	0	0	0	0	0	0	0	0	0	0	0	0	0	0	0
K01613	0.000324317	0.000452565	0.000284781	0.000348788	0.000342981	0.000555093	0.000356345	0.000420879	0.000275649	0.000718364	0.000364774	0.000124993	0.000476924	0.000477851	0.000514955	0.000533004	0.000530497	0.000509039	0.000724439	0.000743368	0.000434148	0.000496485	0.000162056	0.000188388	0.000474473	0.000225035	0.000143078	0.000252729	0.000318885	0.000100169	0.000464991	0.000554273	0.000968572	0.000384677	0.000534483	0.000396869	0.000315862	0.000336213	0.000563708	0.000646619	0.000284138	0.000492022	0.000475532	0.000456525	0.00085755	0.000696222	0.000177344	0.000358551	0.000325803
K01615	7.64864e-05	4.84703e-05	0	0	0	0	0	1.42855e-05	1.76856e-05	0	4.97552e-05	2.89781e-05	0	0	2.54518e-05	2.52139e-05	1.45067e-05	0	0.000119047	4.48306e-05	2.61447e-05	2.74912e-05	0	3.05137e-05	1.03372e-05	6.06398e-05	0	0	0	0	0	0	0	4.85736e-06	0	0	0	0	2.35078e-05	0	0	6.35398e-05	5.01143e-05	2.0046e-05	0	0	3.29435e-05	4.42759e-05	7.75957e-05
K01619	0.000681398	0.000601994	0.000698293	0.000821614	0.000462607	0.000648734	0.00077923	0.000804177	0.000391332	0.000737337	0.000376842	0.000232303	0.000797967	0.000894634	0.00072451	0.000753393	0.000951643	0.000915535	0.000731444	0.000651735	0.000612763	0.000667414	0.000471201	0.000488723	0.000598847	0.000632945	0.000796775	0.000707823	0.00032269	0.000345162	0.000745936	0.000818791	0.000529808	0.000466564	0.000588473	0.000758691	0.000672757	0.000822811	0.000479984	0.000293505	0.000576232	0.000603486	0.000736068	0.0007409	0.000589478	0.000506926	0.000734952	0.000792393	0.000610153
K01620	0.000491207	0.000624779	0.0004102	0.00055672	0.000332599	0.000219505	0.000607568	0.000630903	0.000275993	0.000345595	0.000390714	0.000339939	0.000592653	0.000562135	0.000539811	0.000607134	0.000267408	0.000536807	0.000470493	0.000326219	0.000482595	0.000763618	0.000228805	0.000296484	0.000491045	0.000311975	0.000381743	0.000353361	0.000178237	0.000403551	0.000433496	0.000541341	0.000225114	0.000196886	0.000531278	0.000457742	0.000441821	0.000630094	0.00018113	0.000153499	0.000480824	0.000368478	0.000515566	0.000588379	0.000285288	0	0.000480637	0.000466799	0.000376845
K01621	0.000230736	0.000261764	0.000104612	4.98064e-05	0.000172427	0.000236031	1.27698e-05	7.31966e-05	5.58981e-05	4.29228e-05	0.000426594	0.000761032	5.96047e-05	7.87273e-05	7.45164e-05	1.62216e-05	8.74842e-05	2.70315e-05	2.62272e-05	8.15427e-05	0.000155697	3.48375e-05	0.000111061	0.000142527	3.94652e-05	0.000323868	0.000189007	8.31616e-05	6.33154e-05	0.000232255	0.000113863	7.65851e-05	0.000106825	5.5859e-05	9.79165e-05	0.000478457	0.000173576	0.000139467	0.000301198	0.00027587	0.00014314	4.37263e-05	0.000111129	3.98946e-05	0.000196499	0	0.000192782	0.000185677	0.000128013
K01622	0	0	0.000197208	0	0	0	0	0	0	0	0	0	0	0	0	0	0	0	0	0	0	0	0	0	0	0	0	0	0	0	0	0	0	0	0	0	0	0	0	0	0	0	0	0	0	0	0	0	0
K01624	0.00196825	0.00172334	0.00164925	0.00112766	0.00290132	0.00259672	0.00118084	0.00129643	0.00183419	0.00237801	0.00236551	0.0022958	0.00151633	0.00139074	0.00169774	0.00160171	0.00148581	0.00118917	0.00221726	0.00258406	0.00226633	0.00136799	0.00209385	0.00180598	0.00119131	0.00191341	0.00169655	0.00155593	0.000721728	0.00273819	0.0015211	0.00154472	0.00292864	0.00118643	0.00109675	0.00200024	0.00150966	0.00123388	0.0024439	0.00395452	0.00231257	0.00182052	0.00175855	0.00125144	0.00374054	0.00400133	0.00180856	0.00168816	0.00239978
K01625	0.000317761	0.000346652	0.000213324	0.000821233	0.000572425	0.000905005	0.000824447	0.000554596	0.000283547	0.000664665	0.000698313	0.000283927	0.000761831	0.00082512	0.000409573	0.000778548	0.00127	0.00100838	0.00102572	0.00087969	0.000344519	0.000199494	0.000332689	0.000363682	0.000135333	0.000619819	0.000681571	0.000482907	0.000433015	0.00022881	0.000574501	0.000845757	0.000976766	0.000277023	0.000371842	0.000497612	0.000640237	0.00072925	0.000601788	0.00065147	0.000522161	0.000938254	0.000743088	0.000788986	0.00079559	0.000883191	0.000637202	0.000921408	0.000741778
K01626	0.00085592	0.000671708	0.000540117	0.000108254	0.000661423	0.000628013	0.000160337	0.000381967	0.000544964	0.000127343	0.000984083	0.00111865	0.00032098	0.00017435	0.000449784	0.000136735	0.000142623	0.000111668	0.000103757	0.000105541	0.000530746	0.000672958	0.000861358	0.000921317	0.00088801	0.000548918	0.000529264	0.00032202	0.003568	0.00126655	0.000381847	0.000365728	0.000225844	0.000904033	0.000740235	0.0006652	0.000572022	0.00073304	0.000560558	0.0005977	0.000544268	0.000296676	0.000357189	0.000259003	0.000414164	0.000555741	0.00057581	0.000295486	0.000415264
K01627	8.72919e-05	0.000127257	0.00017313	0.000684485	0.000430018	0.000645733	0.000523719	0.000248798	0.000165689	0.000568048	0.000280757	0.000143606	0.000459704	0.00053764	0.00015298	0.000639253	0.000822902	0.000605844	0.000826063	0.000663117	0.000260194	0.000112716	0.000173523	8.43388e-05	6.94087e-05	0.000176017	0.000215024	0.000349094	0.000122234	6.28884e-05	0.000333392	0.000489001	0.000751098	0.000267684	0.00027452	0.000248106	0.000119375	8.13229e-05	0.000601093	0.000479945	0.000313729	0.000396678	0.000433629	0.000622708	0.000685564	0.000462286	0.000180667	0.000528765	0.000482482
K01628	9.72274e-05	9.19499e-05	0.000279048	5.04767e-05	8.21138e-05	0.00018729	4.30354e-05	5.01787e-05	7.13033e-05	4.24973e-05	0.00018841	0.000268693	5.5862e-05	5.08488e-05	5.42676e-05	2.26974e-05	5.1439e-05	2.9897e-05	8.26503e-05	4.99576e-05	8.51759e-05	0	0.000381308	0.000271784	0.000114748	0.00020793	0.000155704	9.04616e-05	0.000881295	0.000767661	8.58434e-05	8.67758e-05	5.59153e-05	0.000417497	0.00022984	0.00027397	0.000309026	0.000319069	0	0	0.000102122	0	0.00010438	0.000145088	0	0.000127812	0.000162997	0	0.00014804
K01629	0.000641526	0.000692565	0.000241787	0.000667393	0.000537976	0.000496235	0.000716462	0.0004895	0.000283433	0.000858244	0.000668443	0.000996543	0.000554317	0.000590623	0.000439967	0.000512452	0.000536042	0.000580014	0.000546885	0.000337709	0.000531047	9.88482e-05	0.000506801	0.000314363	0.000387438	0.000595558	0.00139094	0.000755394	0.000344906	0.000909665	0.000413553	0.000579246	0.00027007	0.000406401	0.000406053	0.000580616	0.000644246	0.000637562	0.000465297	0.000631187	0.000520372	0.000409608	0.000557181	0.000751323	0.000207512	0.000305301	0.00109502	0.000671823	0.000760203
K01630	0	0	0	0	0	0	0	0	0	0	0	0	0	0	0	0	0	0	0	0	1.66025e-05	0	0	0	6.71631e-05	1.70266e-05	0	0	0.000189845	0	0	0	0	0.000149257	0.000134333	0	0	0	0	0	0	0	0	4.17938e-05	0	0	0	0	0
K01631	0	0	0	0	0	0	0	0	0	0	0	0	0	0	0	0	0	0	0	0	2.28091e-05	0	0	0	0.0001706	3.05144e-05	0	0	0.000136331	0	0	0	0	0.000355203	0	0	0	0	0	0	0	0	0	0	0	0	0	0	0
K01633	4.39476e-05	5.13394e-05	6.16421e-05	0.000641014	0.000120136	7.20111e-05	0.00041406	0.000215859	4.73682e-05	0.000154993	3.07736e-05	3.80921e-05	0.000286414	0.000483778	0.000104056	0.000389948	0.000158995	0.000488239	0.000259794	0.000125701	0.000112784	0.000142244	0.000142014	4.06222e-05	7.67384e-05	0.000396833	0	0.000163407	0.000326447	0	9.32738e-05	0.000228195	0	0.000253754	0.000358051	0.000156609	0.000142592	0.000153236	0	0	0	0.000158221	0.000198946	0.000497665	0	0	0.000125938	0.000264915	0.000133087
K01635	2.46804e-05	0	0	0.000337737	0	4.16557e-05	1.60803e-05	0	0	0	0	5.09732e-05	1.84786e-05	0	0	0	0	0	0	0	3.82358e-05	9.72117e-05	4.017e-05	0	1.28846e-05	3.26247e-05	0	0	0.000733551	0	0	0	0	1.63268e-05	0	0	0	0	3.51565e-05	0	0	0	2.48251e-05	0	0	0	2.79774e-05	0	0
K01637	0	0	0	0	0	0	0	0	0	0	0	0	0	2.06114e-05	0	0	0	0	0	0	1.86897e-05	0	0	0	6.32681e-05	0	0	0	0.000222642	0	0	0	0	0.00024052	0.000107648	0	0	0	0	0	0	0	0	2.70149e-05	0	0	0	0	0
K01638	0	0	0	0	0	0	0	0	0	0	0	1.31041e-05	0	3.55639e-05	0	0	0	0	0	0	2.78784e-05	0	4.60313e-05	0	0.000165445	4.80996e-05	0	0	0.000455722	0	0	0	0	0.000369249	0.000227614	0	0	0	0	0	0	0	0	8.06054e-05	0	0	0	0	0
K01639	0.000287935	0.000240672	0.000148072	0.000720054	0.000429358	0.000474756	0.000544273	0.000339812	0.000244111	0.00103048	0.000211113	0.000412161	0.00081674	0.000718168	0.000434032	0.000353484	0.000731347	0.000894483	0.00173229	0.00199527	0.000238885	0.000185455	0.000350407	0.000340256	0.000732382	0.000207199	0.000492683	0.000458272	0.000203421	0.000223591	0.000349725	0.000466078	0.000305472	0.00022665	0.000398608	0.000400275	0.000593608	0.000549441	0.000216693	0.000745145	0.000461368	0.000348609	0.000474309	0.000607671	0.000527664	0.00024645	0.000425276	0.000722647	0.000382623
K01641	3.77814e-05	0	0.000105883	0.000103043	0	0	0	0	0	0	5.46856e-05	5.39655e-05	0	0	0	0	0	0	0	0	0	0	0	0	2.36153e-05	5.06452e-05	0	0	0.000202252	3.75145e-05	0	0	0	4.04167e-05	0	0	0	0	3.76831e-05	0	0	0	0	0	0	0	7.18193e-05	1.73358e-05	0
K01643	4.92334e-05	6.35789e-05	3.34754e-05	0.000125622	0	6.12686e-05	3.51917e-05	2.80771e-05	0	0	4.2863e-05	6.65254e-05	2.72082e-05	0.000175387	3.70239e-05	6.51098e-05	0	6.44715e-05	2.19525e-05	2.52941e-05	4.36785e-05	3.24619e-05	4.59869e-05	2.42223e-05	8.28881e-05	0.000167955	0	0	0.000435638	5.35348e-05	0	0	0	0.000352945	0.000139456	0	0	0	0	0	0	0	2.95895e-05	4.90987e-05	0	0	3.87533e-05	4.05561e-05	9.37031e-05
K01644	6.649e-05	6.08135e-05	2.97594e-05	7.67063e-05	5.45821e-05	7.52141e-05	2.50812e-05	3.74126e-05	0	3.29613e-05	5.61833e-05	0.000101898	2.32439e-05	0.000157346	8.91513e-05	0.00018198	0	5.16421e-05	4.4517e-05	4.86062e-05	4.05388e-05	0	6.86611e-05	4.68307e-05	6.25748e-05	0.000146426	0	0	0.000294442	6.99951e-05	0	0.000127885	0	0.000324424	9.51871e-05	0	0	0	6.09142e-05	0	0	0	5.32122e-05	4.44909e-05	0	0	5.90108e-05	6.29945e-05	0.000111073
K01646	0	0	0	6.23355e-05	5.26916e-05	0	0	0	0	0	0	5.0742e-05	2.31318e-05	0.000122683	0	8.85438e-05	0	9.60529e-05	1.62949e-05	0	0	5.06636e-05	0	0	6.48377e-05	0.000108907	0	0	0.000266541	0	0	7.43337e-05	0	0.000273896	5.96147e-05	0	0	0	3.19991e-05	0	0	0	0	2.96575e-05	0	0	5.42838e-05	9.38765e-05	4.14904e-05
K01647	0.00144736	0.00132532	0.0016999	0.000714885	0.00203521	0.00142399	0.00108804	0.00182243	0.002113	0.0014139	0.00198227	0.00132495	0.00120278	0.000845124	0.00145677	0.000962075	0.00113082	0.000773504	0.00147841	0.0015496	0.00205564	0.00206678	0.00154899	0.00178624	0.00158369	0.00156668	0.00147317	0.00143306	0.000339376	0.00256926	0.00185943	0.00171939	0.00152241	0.000540114	0.00114696	0.00216816	0.00229268	0.00144107	0.00144317	0.00123996	0.00182833	0.00160253	0.00138508	0.000901676	0.00152723	0.00140493	0.00146604	0.00126084	0.00156854
K01649	0.000929896	0.000924407	0.000904056	0.000663897	0.00126749	0.00149574	0.00101356	0.00102556	0.00107438	0.00121834	0.00120502	0.000959376	0.000989075	0.000886786	0.000953273	0.00104581	0.00117049	0.000918549	0.00165324	0.00161275	0.00119695	0.00085294	0.00098885	0.000957433	0.000791248	0.00107748	0.00116693	0.00114316	0.000283423	0.000921743	0.00114998	0.00109777	0.00141634	0.000459408	0.000771135	0.000953395	0.000997048	0.000901557	0.00132749	0.00176059	0.00111501	0.00133784	0.000934723	0.000790122	0.00172316	0.00195268	0.00101607	0.00110903	0.00131353
K01652	0.00126703	0.00128041	0.00126328	0.000771852	0.00100918	0.00128222	0.000985943	0.00126632	0.000822232	0.000793353	0.000995328	0.00155001	0.000996272	0.000871479	0.00118806	0.000899963	0.000996633	0.000876419	0.000879145	0.000785488	0.00155056	0.00149496	0.00109019	0.00125309	0.0013828	0.00130342	0.00142292	0.00142048	0.000903971	0.00147418	0.0011325	0.0010464	0.000775278	0.00106358	0.00117853	0.00137705	0.00128494	0.00144429	0.00106164	0.00106848	0.00105962	0.000884147	0.00103566	0.000954084	0.000665177	0.000948765	0.00126846	0.00114856	0.00116586
K01653	0.00093089	0.00109198	0.00107219	0.000618784	0.000992783	0.00105296	0.000820141	0.00108992	0.000860395	0.000874528	0.000907395	0.000966237	0.000787713	0.000889758	0.000950554	0.000713924	0.00111491	0.00092317	0.000892376	0.000822319	0.000945368	0.00148065	0.000736302	0.00108731	0.00126485	0.000793955	0.000611199	0.000709793	0.000335736	0.000992681	0.000952442	0.000644046	0.000832031	0.000556409	0.000882836	0.000932881	0.000953614	0.00112163	0.00100006	0.000901318	0.000809184	0.000863502	0.000769685	0.00085459	0.000806369	0.000759466	0.000795268	0.000816571	0.000823793
K01654	0	2.68545e-05	0	0	4.25193e-05	0	0.000149334	3.57364e-05	5.77495e-05	0.000151173	6.70957e-05	0	0	0	0	0	0	0	3.68995e-05	7.12801e-05	0	0	0	0	7.32317e-05	2.96763e-05	0	0	0	0	8.20703e-05	0	0	0	0	0	0	0	0	0	0	0	0	0	0	0	2.19272e-05	2.254e-05	0
K01657	0.00047306	0.000598673	0.000702708	0.000537457	0.000766005	0.000704604	0.000643734	0.000683757	0.000770201	0.000731443	0.000791889	0.000644458	0.000654613	0.0006179	0.000602545	0.0006811	0.000659317	0.000603814	0.0010186	0.000913125	0.000612203	0.000757698	0.000487465	0.000644373	0.000630051	0.000708819	0.000524418	0.000768639	0.000162367	0.00061316	0.000607483	0.000548427	0.000824793	0.000226027	0.000529874	0.000605355	0.000561446	0.000447853	0.000826124	0.000882616	0.000556844	0.000685055	0.000585791	0.000597806	0.000818397	0.00081808	0.000470883	0.000609866	0.000595925
K01658	0.00056541	0.000640364	0.000670144	0.000477274	0.000453072	0.000391939	0.000539604	0.000749359	0.00109572	0.000657385	0.000491978	0.000478253	0.000592586	0.000468319	0.000856783	0.00054892	0.000445162	0.000485295	0.000711491	0.000554144	0.000626838	0.000847189	0.000494614	0.000606802	0.000638976	0.000580434	0.000379042	0.000728251	3.66556e-05	0.000503474	0.000698803	0.000606009	0.000464737	7.47172e-05	0.000468802	0.000726268	0.000613703	0.000571397	0.00066322	0.000319824	0.000565038	0.000533691	0.000627978	0.000565245	0.000369802	0.000306182	0.000528886	0.000505892	0.000543547
K01659	0	0	0	0	0	0	0	0	0	0	0	0	0	2.11505e-05	0	0	0	0	0	0	0	0	0	0	5.86464e-05	1.91373e-05	0	0	0.000245535	0	0	0	0	6.39905e-05	9.98684e-05	0	0	0	0	0	0	0	0	2.4029e-05	0	0	0	0	0
K01661	9.597e-05	0.000153565	0.000256917	0.000519345	0.000341667	0.000627629	0.000482559	0.000234167	0.000115949	0.00133267	0.000449601	0.000206365	0.000610492	0.000699475	0.000353814	0.000697234	0.000643816	0.00061838	0.00113074	0.00103482	0.000206986	0.000114572	0.000170486	7.62717e-05	7.88039e-05	0.000264195	0.000277985	0.000302297	0.000385131	5.45448e-05	0.000393294	0.000430748	0.00127366	0.000385421	0.000257046	0	0.000132657	0.000123788	0.00089104	0.0010208	0.000233711	0.000805015	0.000351585	0.000580013	0.0011532	0.0012123	0.000246746	0.000793473	0.000504303
K01662	0.000782141	0.000865772	0.000765957	0.000986696	0.00118431	0.000931415	0.00136515	0.00126094	0.00121645	0.00150808	0.00104885	0.000876196	0.00122146	0.00089168	0.00123721	0.00136244	0.00100084	0.0011988	0.00164259	0.00163909	0.00108353	0.00144052	0.000834632	0.00108704	0.00105754	0.000893466	0.00104315	0.00133511	0.000159151	0.000652466	0.00121432	0.00105531	0.00149468	0.000378393	0.000873982	0.000862593	0.000940558	0.00107484	0.00131591	0.00145649	0.00103139	0.00131281	0.000940269	0.00100717	0.00146787	0.00135183	0.000915286	0.00127298	0.00097197
K01664	2.26917e-05	0	5.51539e-05	0	0	0	2.09983e-05	0	3.04398e-05	0	0	2.383e-05	0	1.52481e-05	0	0	0	0	0	0	2.94903e-05	0	0	1.69502e-05	6.70176e-05	2.4563e-05	0	0	0.00018703	9.90078e-05	0	0	0	0.000283138	0.000111081	0	0	0	0	0	0	0	0	5.39665e-05	0	0	0	0	3.19064e-05
K01665	5.74709e-05	0.000106509	0.000201098	0.000489212	0.000146932	9.81484e-05	0.000513169	0.000307526	0.000491425	0.000110423	7.20228e-05	4.61105e-05	0.000391526	0.000459138	0.000282396	0.000345334	0.00023174	0.000402724	0.000259953	0.000180474	0.000108164	0.000112361	0.000176211	9.85379e-05	3.83453e-05	0.000121082	0.000139053	0.000221826	9.24066e-05	0.000169488	0.000200054	0.000315475	0.000202478	0.000211358	0.000308421	0.000287769	0.000129774	9.97593e-05	0	0	0.000118259	0.000174444	0.000303721	0.000481599	0	0	0.000140222	0.000310394	6.14487e-05
K01666	0.000338723	0.000497965	0.000268122	0	0.000399359	9.61523e-05	8.96311e-05	0.000364136	0.000439997	9.67302e-05	0.000197099	0.000478231	0.000162226	3.12788e-05	0.000422615	0.000223774	5.06798e-05	0	8.95743e-05	0.00017021	0.000486801	0.000562883	0.000339515	0.000595721	0.000610361	0.000244782	0.000266207	0.000283021	0.000291905	8.97732e-05	0.000407598	0.000181511	9.86899e-05	0.000197592	0.000390753	0.000283315	0.000313039	0.000276411	0.000340036	0	0.000323635	0.00032096	0.000135018	6.35498e-05	0.000118431	0	0.000154448	0.000145693	0.000207488
K01667	2.71922e-05	4.67621e-05	0.000269227	0.000274938	3.63134e-05	0.000146463	0.000206349	8.684e-05	9.37142e-05	0.00015979	4.59237e-05	3.648e-05	0.000146472	0.000568618	9.63161e-05	0.000227378	0.000865081	0.000321243	7.56266e-05	4.90063e-05	0.000162244	0.000106701	0.00013915	2.61768e-05	0.000123168	0.000124023	0	0.000217636	0.000350255	3.60399e-05	0.000116951	0.000194219	0	0.00031127	0.000249091	0.000203724	0.000110808	8.43365e-05	0	0	0.00010325	8.7756e-05	0.000305693	0.000319238	0	0.000161481	5.99338e-05	0.000110318	4.04975e-05
K01668	0	0	0	0	0	0	0	1.44914e-05	0	0	0	4.57958e-05	0	0.000157111	0	0	0	0	0	0	0	0	0	0	0	0	0	0	0	0	0	0	0	0	0	0	0	0	0	0	0	0	0	0	0	0	0	0	0
K01669	0	0	0	5.99158e-05	0	0	0	0	0	0	0	1.04351e-05	0	0	0	0	0	0	0	0	0	0	0	0	6.31855e-05	0	0	0	0.000337623	0	0	0	0	0.00017393	0.000116911	0	0	0	0	0	0	0	0	0	0	0	0	0	0
K01671	0	0	0	0	0	0	0	0	0	0	0	0	0	0	0	0	0	0	0	0	0	0	0	0	6.77576e-05	3.75995e-05	0	0	0.000198529	0	0	0	0	8.58024e-05	0.000140938	0	0	0	0	0	0	0	0	4.99417e-05	0	0	0	0	0
K01673	0.00012139	0.000143304	0.000346422	0.000593046	0.000348685	0.000500426	0.000813104	0.000466643	7.03579e-05	0.00083101	0.000270834	0.000161381	0.00067289	0.000486698	0.000153748	0.000512347	0.000244858	0.000505265	0.000569767	0.000554204	0.000233991	0.000171006	0.000251307	0.000178759	0.000144332	0.000324657	0.000161444	0.000276486	0.00051269	0.000113261	0.00060882	0.000712355	0.000469985	0.000657406	0.000537295	0.000281257	0.000323561	0	0.000297366	0.000347748	0.0002114	0.000631544	0.000368538	0.000677207	0.000326723	0	0.000262046	0.000589352	0.000414815
K01674	4.13098e-05	0	0	8.0389e-05	0	0	0	0	0	0	3.41158e-05	0	0	0	0	0	0	0	0	0	0	0	0	0	2.07871e-05	1.60035e-05	0	0	0.000189799	0	0	0	0	0.000256801	0	0	0	0	3.78973e-05	0	0	0	0	0	0	0	8.2428e-05	0	0
K01676	0.00025985	0.000267278	0.000382797	0.000710475	0.000832883	0.00154122	0.00113147	0.000514385	0.000311739	0.00156027	0.000447724	0.000331631	0.00102461	0.00105924	0.000535313	0.00103655	0.00133879	0.00115975	0.00143085	0.00175716	0.000411694	0.00017436	0.000390218	0.00017313	0.000180636	0.000418463	0.000309752	0.000542517	0.000401789	4.87294e-05	0.000835464	0.000991878	0.00209122	0.000667475	0.000661091	0.000381422	0.000335906	0.000180619	0.00108842	0.00193088	0.000526968	0.00124226	0.000841555	0.00095271	0.00206265	0.00192196	0.000351312	0.00102266	0.000673055
K01677	0.000632497	0.000666454	0.00100834	7.79579e-05	0.000754481	0.000425064	0.000194415	0.000504027	0.000784716	0.000165935	0.000603928	0.000813742	0.000292361	0	0.000665792	0.000255235	0.000127532	8.28951e-05	0.000292893	0.00025917	0.000579903	0.000633659	0.000793061	0.0010157	0.000697548	0.000856213	0.000773236	0.000614583	0	0.00084152	0.000537839	0.000349389	0.000278686	1.75163e-05	0.000265809	0.000555883	0.000620809	0.000542338	0.00053106	0.000413962	0.000694902	0.000536116	0.000369456	0.000172794	0.000510719	0.000584092	0.000578534	0.000329613	0.000540003
K01678	0.000685201	0.000780573	0.000937824	7.73828e-05	0.000581204	0.000378533	0.000145149	0.000542389	0.000559689	0.00013622	0.00071655	0.000928409	0.000241353	2.08607e-05	0.000629957	0.000190431	0.000113806	0.000114147	0.000249241	0.000211559	0.000327635	0.000651182	0.000431959	0.000566638	0.000627852	0.000433153	0.000437249	0.00026053	0	0.000685658	0.000422804	0.000288507	0.000202908	1.55416e-05	0.000292646	0.000549189	0.000717703	0.000683745	0.000691647	0.000507279	0.000633568	0.000333506	0.000262855	0.00019198	0.00013462	0.000188745	0.00050525	0.000331302	0.000446801
K01679	4.14692e-05	2.85984e-05	3.42176e-05	0.000112355	0	0	2.23026e-05	1.45728e-05	2.68256e-05	0	5.90986e-05	4.3492e-05	3.6067e-05	0.000198219	4.87816e-05	0	0	0	0	0	4.9404e-05	0	5.7211e-05	4.32889e-05	6.10967e-05	6.30724e-05	0	0	0.000105397	0	0	0	0	0.000165541	0.000117184	0	0	0	2.42809e-05	0	0	0	0	9.76827e-05	0	6.94361e-05	3.09016e-05	2.9604e-05	0
K01681	0.0012242	0.00109651	0.000858009	0.000682349	0.00119798	0.00110042	0.000877002	0.00104622	0.000972399	0.000983987	0.00108289	0.001464	0.00085068	0.00097726	0.00108195	0.00080711	0.000776251	0.000722004	0.00114383	0.00118208	0.0012068	0.00102117	0.00124087	0.00128124	0.000981925	0.00122272	0.0011375	0.00116509	0.000407294	0.0014762	0.000935719	0.000851356	0.00106103	0.000599076	0.000873281	0.00123636	0.00115425	0.000991797	0.0011748	0.00126409	0.00112964	0.00103334	0.000909608	0.000904689	0.00109391	0.00116755	0.00105979	0.000993228	0.00104421
K01682	0	0	0	0	0	0	9.73191e-06	0	0	0	0	1.19751e-05	0	2.02791e-05	0	0	0	0	0	0	1.749e-05	0	1.99786e-05	6.6986e-06	8.18553e-05	2.10346e-05	0	0	0.000213015	0	0	0	0	0.000382647	0.000140421	0	0	2.46626e-05	0	0	0	0	0	4.35711e-05	0	0	0	0	0
K01684	0	4.41569e-05	0	9.83278e-05	0	0	0	2.06666e-05	0	0	0	8.22749e-05	0	0.000229464	0	0	0	0	0	0	2.81277e-05	0	5.48867e-05	2.95693e-05	8.38537e-05	4.67101e-05	0	0	0.000262743	0	0	0	0	0.000300944	0.000167214	0	0	0	0	0	0	0	0	5.05076e-05	0	0	0	2.10945e-05	0
K01685	0.00025047	0.000244309	0.000175587	0.000395495	0.000277966	0.000463395	0.000575241	0.00033185	0.000183248	0.000816422	0.000383647	0.000192975	0.000487771	0.000461049	0.000233223	0.000651809	0.00068672	0.000543815	0.000713038	0.000746103	0.000252161	0.000101561	0.000273203	0.000225454	0.000182685	0.000605569	0.000532688	0.000295588	0.000193947	3.97677e-05	0.000388579	0.000432984	0.000709657	0.00041896	0.000227798	0.0003199	0.000282006	0.000244787	0.000582597	0.000405062	0.000395129	0.000633099	0.000372915	0.000441746	0.000616526	0.000530542	0.00049818	0.0006199	0.000662483
K01686	0.00049129	0.000486043	0.000275217	0.00118245	0.000656786	0.000721165	0.0014888	0.000827207	0.000385221	0.000782622	0.000699014	0.000353694	0.0013314	0.00129777	0.00048375	0.00111242	0.00150209	0.00156947	0.000950423	0.000869193	0.000400751	0.000229946	0.000457778	0.00056085	0.000215516	0.000873685	0.00109195	0.000777148	0.000507621	0.0001917	0.000656762	0.000711109	0.000808063	0.000438357	0.000598342	0.000919442	0.00102191	0.000861182	0.000453587	0.000355602	0.000743154	0.00107203	0.000816198	0.00128313	0.000710291	0.000533478	0.000850688	0.00131909	0.000687171
K01687	0.00114148	0.00115706	0.00107243	0.000763766	0.00159279	0.00195548	0.00110197	0.00117285	0.00107259	0.00188962	0.00143775	0.00168395	0.00104302	0.00103285	0.0011785	0.00115124	0.00113815	0.000915364	0.00142183	0.0014474	0.00151902	0.00107766	0.0012667	0.00130092	0.000889962	0.0014677	0.00153474	0.00149989	0.000306166	0.00192653	0.00114845	0.00103003	0.00177415	0.000407466	0.000581093	0.00121668	0.00136646	0.00131719	0.00165479	0.00228978	0.00138286	0.00154154	0.00119532	0.000899437	0.00162908	0.00183953	0.00164341	0.00135824	0.00144175
K01689	0.00113192	0.00117908	0.00133138	0.00101572	0.00173315	0.0017083	0.00101101	0.00102791	0.0012545	0.00176052	0.00152706	0.00179039	0.00111321	0.00092992	0.00132104	0.00137927	0.00117649	0.00129426	0.00165725	0.00173296	0.00179418	0.0010166	0.00114326	0.000957301	0.000854296	0.00103275	0.00155962	0.00155401	0.00073709	0.00210178	0.00123262	0.00135337	0.00198171	0.000437494	0.000773349	0.00185852	0.00127986	0.00105844	0.00176487	0.00192767	0.00157572	0.00146697	0.00129005	0.00117046	0.00235914	0.00274677	0.00143619	0.00126986	0.00141782
K01690	0	0	1.18782e-05	0	0	0	1.11824e-05	0	0	0	0	1.10168e-05	1.59449e-05	2.26509e-05	0	0	0	0	0	0	1.83242e-05	0	0	0	6.33915e-05	2.07321e-05	0	0	0.000145819	0	0	0	0	0.000224448	0.000149678	0	0	0	0	0	0	0	0	5.38812e-05	0	0	0	0	0
K01692	0	0	0	0	0	0	0	0	0	0	0	0	0	0	0	0	0	0	0	0	0	0	0	0	0	0	0	0	5.8476e-05	0	0	0	0	4.13631e-05	0	0	0	0	0	0	0	0	0	0	0	0	0	0	0
K01693	0.000457354	0.00044372	0.000459415	4.34496e-05	0.0003959	0.000281257	9.90099e-05	0.000345088	0.00060012	9.70518e-05	0.00029988	0.000317226	0.000138468	0	0.000547447	0.000149554	7.36155e-05	7.95274e-05	5.76814e-05	9.08934e-05	0.000411947	0.000634817	0.000419466	0.000427212	0.000441536	0.000217154	0.000404085	0.000261973	2.79701e-05	0.000446447	0.000318625	0.00016072	0.000138257	3.19334e-06	0.000217162	0	0.000409006	0.000523793	0.00025053	0.000295255	0.000371797	0.000216306	0.000222411	7.73767e-05	0.000116647	0	0.000415422	0.000215701	0.000340013
K01695	0.00035496	0.00038766	0.000526138	0.00034991	0.000381699	0.000321374	0.000450364	0.000539519	0.000658805	0.000438189	0.000542615	0.000338754	0.000378184	0.000449319	0.000540839	0.000425208	0.000424503	0.000387801	0.000625931	0.000696697	0.00047353	0.000549608	0.000451156	0.000481051	0.000494141	0.000401886	0.000439114	0.000506595	0.000144442	0.000624249	0.000392395	0.000315459	0.000490219	0.000214229	0.000367747	0.000384824	0.00053764	0.0005678	0.000532118	0.00058517	0.000567541	0.000554786	0.000389281	0.000395759	0.000687543	0.000724087	0.000440448	0.000419322	0.000323314
K01696	0.000735782	0.000749383	0.000956013	0.000605623	0.0012303	0.000949768	0.00081157	0.000806055	0.00105104	0.00102067	0.000924088	0.00122923	0.000917052	0.000678701	0.000816717	0.000759248	0.000840591	0.000773762	0.00101849	0.00100732	0.0013329	0.000806161	0.000941477	0.00104302	0.000672878	0.00111376	0.000938672	0.00111699	0.000215971	0.00139784	0.000900469	0.000730081	0.00113854	0.000254451	0.000557499	0.00106366	0.000930985	0.000791314	0.000941056	0.00143516	0.00102402	0.000928005	0.000834282	0.000735655	0.00116631	0.00114852	0.000907288	0.000926023	0.000934945
K01697	1.91917e-05	0	3.11704e-05	0	0	0	0	0	0	0	0	0	0	0	0	0	0	0	0	0	1.2939e-05	0	0	0	8.92688e-06	0	0	0	0	2.68687e-05	0	0	0	0.000148735	0	0	0	0	0	0	0	0	0	0	0	0	0	0	4.75204e-05
K01698	9.25595e-05	0.000101722	0.000288905	1.54267e-05	0.000168211	0.000105619	8.7436e-05	0.000123627	0.000360203	5.90118e-05	0.000208524	0.00045515	0.000138296	2.00201e-05	0.000168336	3.1283e-05	4.60523e-05	0	0.000166206	7.35036e-05	0.000357904	0.000161334	0.00017574	0.000171123	0.000185999	0.000238209	0.000362218	0.000344676	0.000225814	0.000545724	0.000164202	0	0.000134577	0.000191206	0.000182023	0.000241736	0.000202207	0.000138359	0.000121864	0	0.000118816	0.000265239	0.000100136	4.69744e-05	0.000199371	0.00026545	0.000252434	0.000158347	0.000192903
K01699	0	0	0	0	0	0	0	0	0	0	0	0	0	0	0	0	0	0	0	0	1.69836e-05	0	0	0	1.49701e-05	0	0	0	0	0	0	0	0	0.000128084	0	0	0	0	0	0	0	0	0	0	0	0	0	0	0
K01703	0.00115248	0.00112335	0.00108386	0.000607077	0.00139372	0.00156455	0.000992018	0.00109315	0.00109622	0.00129019	0.00115824	0.00149101	0.00117192	0.000913099	0.000968133	0.0010256	0.000878307	0.000902874	0.00128751	0.00134065	0.00129599	0.000910956	0.00119696	0.00112193	0.000816261	0.0012621	0.0011762	0.00120018	0.000248402	0.00171178	0.00105239	0.000978192	0.00149566	0.000325032	0.000678318	0.00124939	0.00110072	0.00111278	0.00123723	0.00178418	0.00119126	0.00125833	0.00104234	0.000831419	0.0016237	0.00158381	0.00127146	0.00122556	0.00136213
K01704	0.000977884	0.00102758	0.000860091	0.000691714	0.00120263	0.000921667	0.000897488	0.000937733	0.00101637	0.000950652	0.00109759	0.00130532	0.000936386	0.00134234	0.000850897	0.000839548	0.00103726	0.000849136	0.000917948	0.000936918	0.00127422	0.000749178	0.00103591	0.00091901	0.000726028	0.00123913	0.00143868	0.000996351	0.000272727	0.00168489	0.00102208	0.000960824	0.00111382	0.000372987	0.000781592	0.00137172	0.000917424	0.0013692	0.00107219	0.00114049	0.00100792	0.0012745	0.000882707	0.000739794	0.00107467	0.00106784	0.00108272	0.00104942	0.00122908
K01706	0	0	2.00904e-05	0	0	0	2.2559e-05	0	0	0	0	1.5258e-05	0	2.22939e-05	0	0	0	0	0	0	2.15836e-05	0	4.13427e-05	0	8.8167e-05	4.90695e-05	0	0	0.000299339	0	0	0	0	0.000227622	0.00020254	0	0	0	0	0	0	0	3.75548e-05	3.84713e-05	0	0	0	0	0
K01708	0	0	0	0	0	0	0	0	0	0	0	1.37964e-05	0	2.50712e-05	0	0	0	0	0	0	1.58141e-05	0	0	0	7.51022e-05	1.43902e-05	0	0	0.00022252	0	0	0	0	0.000218211	0.000188604	0	0	0	0	0	0	0	0	3.53947e-05	0	0	0	0	0
K01709	0.000117285	0.000105248	8.13676e-05	0.000135694	0.000203392	0.000342306	0.00033477	0.000141572	0.000140264	0.000295251	0.000207425	0.000102621	0.00018236	0.000355393	9.4041e-05	0.000302131	0.000569879	0.000740919	0.000373683	0.000141216	0.000572558	0.000139618	0.000406975	0.000317733	8.33246e-05	0.000308812	0.000316766	0.00034152	0	0.000236084	0.00029601	0.000351915	0.000785766	5.79056e-05	5.34816e-05	0.000278887	0.000208585	8.28807e-05	0	0	0.000168678	3.17745e-05	0.000271988	0.000481826	0.000576749	0	0.000106715	9.84179e-05	0.000143784
K01710	0.00170982	0.00195284	0.00156568	0.00136209	0.00188167	0.00156943	0.00101838	0.000836014	0.00123449	0.00191151	0.00299293	0.00141499	0.00159382	0.0013344	0.00146013	0.0018299	0.00125122	0.00108807	0.00312697	0.00409222	0.00122738	0.00111992	0.00156271	0.0012734	0.000853055	0.00134365	0.00165506	0.0019145	0.000413554	0.00155819	0.00180273	0.00145064	0.00412158	0.000578817	0.00105875	0.0013448	0.000884718	0.00100707	0.00291645	0.00371281	0.00160877	0.00189011	0.00147897	0.00168618	0.00394005	0.00246072	0.00150535	0.00120328	0.00197024
K01711	0.000316163	0.000339294	0.00044414	0.000668362	0.00070064	0.00113768	0.00141742	0.000639263	0.000420233	0.0012604	0.000660849	0.000206987	0.000820122	0.00117668	0.000480031	0.00135078	0.00307822	0.00212761	0.00126583	0.00132117	0.000606689	0.000207123	0.00041231	0.00027299	0.000107588	0.000378176	0.000621583	0.00069512	0	0.000123708	0.000672878	0.000728725	0.00139414	0.000178554	0.00041886	0.000722998	0.000578723	0.000225481	0.00179677	0.00190158	0.00071032	0.00121515	0.000966891	0.00131479	0.00156987	0.00153012	0.000605794	0.00110317	0.000811033
K01712	0.000129614	5.3709e-05	0.000264683	0.000435984	9.49354e-05	0.000167359	0.000623084	0.000302163	0.000113316	0.000194094	4.49701e-05	0.000112686	0.00038689	0.000387524	0.000205012	0.000425079	0.000600226	0.000514213	0.000265767	0.000185236	0.000279917	0.000119726	0.000224103	0.00011585	3.61682e-05	0.000388515	0.000147379	0.000353948	3.01153e-05	3.82339e-05	0.000202547	0.000330434	0.000120727	0.000307065	0.000144693	0.000213944	0.000180893	0.000137707	8.04957e-05	0.000152086	0.000232646	0.000199332	0.000416473	0.000544907	0.000172423	0	0.000210086	0.00038652	0.000105556
K01713	0	0	0	0	0	0	0	0	0	0	0	0	0	0	0	0	0	0	0	0	1.30475e-05	0	0	0	1.83675e-05	0	0	0	0	0	0	0	0	0.000164603	0	0	0	0	0	0	0	0	0	0	0	0	0	0	0
K01714	0.00130021	0.00170844	0.00144339	0.00105152	0.00125202	0.00103883	0.00130788	0.00155691	0.00117419	0.0012997	0.000789042	0.000908594	0.00122135	0.00121233	0.00134648	0.00111311	0.001149	0.00125793	0.00110554	0.00131591	0.00145596	0.00225335	0.000718864	0.00116172	0.00140113	0.000893045	0.00113475	0.00122861	0.000385921	0.000900747	0.00142159	0.00116636	0.000842525	0.00074195	0.00110239	0.00103531	0.00123159	0.00171894	0.000924514	0.000705524	0.00130918	0.00100677	0.00126827	0.00107726	0.000893934	0.000659192	0.00114938	0.00113333	0.00112959
K01715	0.000693792	0.000703675	0.000537314	4.01562e-05	0.000621828	0.000339083	4.84938e-05	0.000366348	0.00057771	0.000172367	0.000861997	0.000936178	0.000207779	0	0.000673395	0.000220711	6.99282e-05	7.02711e-05	0.000157144	0.00012133	0.000369525	0.000539715	0.000453175	0.000586909	0.00057916	0.000213353	0.00045697	0.000395496	0.000140339	0.000283777	0.000300463	0.000281859	0.000199073	7.7773e-05	0.000336634	0.000548291	0.000591167	0.0004817	0.000540448	0.00040104	0.000591074	0.000195699	0.000156474	0.000102377	0.000259349	0.0004172	0.000668717	0.000260234	0.000614123
K01716	0	0	0	0	0	0	9.84765e-06	0	0	0	1.34021e-05	3.13245e-06	0	2.19647e-05	0	0	0	0	0	0	3.06322e-05	0	0	0	7.21768e-05	2.27801e-05	4.60946e-05	0	0.00014362	0	0	0	0	0.000261365	8.86081e-05	0	0	0	0	0	0	0	0	2.93528e-05	0	0	0	0	0
K01719	8.96738e-05	0.000296082	0.000216786	0.000505593	0.000540479	0.000563157	0.000820045	0.000377529	0.000182502	0.000766187	0.000605971	0.000145978	0.000545227	0.00103639	0.000272667	0.000628955	0.00113184	0.000744716	0.000868704	0.00100124	0.000238876	0.000163277	0.000135339	9.85625e-05	0.000104546	0.000349451	0.000215782	0.000225391	0.000286689	0	0.000372711	0.000515112	0.000967882	0.000318534	0.000434849	0.000456696	0.000270858	9.1448e-05	0.000786754	0	0.000281177	0.000738367	0.00054395	0.000618207	0.00088671	0.000910817	0.000206154	0.00060827	0.000420647
K01720	0	0	0	0	0	0	0	0	0	0	0	0	0	2.34156e-05	0	0	0	0	0	0	0	0	0	0	6.30992e-05	0	0	0	0.000260669	0	0	0	0	8.59542e-05	0.000148054	0	0	0	0	0	0	0	0	3.57793e-05	0	0	0	0	0
K01721	0	0	0	0	0	0	0	0	0	0	0	0	0	0	0	0	0	0	0	0	0	0	0	0	0	0	0	0	0	0	0	0	0	0.000156584	0	0	0	0	0	0	0	0	0	0	0	0	0	0	0
K01725	0	0	0	0	0	0	0	0	0.000224709	0	0	0	3.07746e-05	0	0.000111365	0	0	0	0	0	0	0	7.5303e-05	4.99381e-05	0	0	0	0	0.000203128	0	0	0	7.84907e-05	7.95002e-05	0.000156667	0	0	0	0	0	0	0	0	3.67487e-05	0	0	0	0	0
K01727	0	0	0	0.000197675	0	0	0	0	0	0	0	0	0	0	0	0	0	0	0	0	0	0	0	0	0	0	0	0	0.000380064	0	0	0	0	0	0	0	0	0	0	0	0	0	0	0	0	0	0	0	0
K01728	0	0	0	0	0	0	0	0	0	0	0	0	0	0	0	0	0	0	0	0	0	0	0	0	0	0	0	0	0	0	0	0	0	0.000151023	0	0	0	0	0	0	0	0	0	0	0	0	0	0	0
K01730	0	0	0	0.000229943	0.000123586	0	0.000428793	0.000184155	0	0	0	0	0.000287458	0.000115171	0	0.000162672	0	0.000314635	0.000175071	0.00014079	2.99072e-05	0	7.22022e-05	5.15896e-05	1.99658e-05	0	0	0	0	0	0	0.000186018	0	0.000414726	0.000224793	0	0	4.36588e-05	0	0	0	0.000121923	0.000148557	0.000271473	0	0	6.80271e-05	0.000244446	0
K01733	0.000723757	0.000747337	0.000735692	0.000691192	0.000902836	0.000927	0.000907535	0.000814317	0.000736306	0.000914567	0.000734949	0.000832278	0.000789761	0.000682452	0.000737121	0.000689058	0.000830678	0.000717584	0.000815688	0.000805849	0.000786843	0.000836669	0.000730907	0.000845414	0.000680021	0.000915475	0.000832352	0.000928715	0.000313204	0.000701079	0.00094208	0.000835847	0.00089475	0.000327244	0.000580165	0.00075816	0.000757239	0.000672373	0.000753677	0.000807874	0.00077648	0.000845819	0.000708361	0.000774679	0.000702969	0.000791017	0.00084495	0.000802041	0.000793235
K01734	0.000880821	0.00112913	0.000740902	0.00108417	0.000699731	0.00066856	0.000765057	0.000781396	0.000975896	0.00056681	0.000706065	0.000943887	0.000964374	0.00202397	0.00107228	0.000849565	0.00148716	0.000500767	0.000805463	0.000542679	0.00124699	0.000810238	0.0010659	0.00107812	0.000795413	0.000926403	0.00104279	0.000867209	0.000415573	0.000822866	0.000852023	0.000793035	0.00029745	0.000238295	0.000803978	0.00106026	0.00100798	0.00085487	0.000472307	0.000467501	0.00102875	0.000810785	0.000834964	0.000789487	0.00018932	0.000283525	0.00117419	0.00104573	0.000935596
K01735	0.000435798	0.000570005	0.000434569	0.000645653	0.000583648	0.000659978	0.000779318	0.000709073	0.000716929	0.000583376	0.000419605	0.000496432	0.000592849	0.000624031	0.00055107	0.000540588	0.000682256	0.000723887	0.000560429	0.000455953	0.000509931	0.000571953	0.000640584	0.0006887	0.000516565	0.000553262	0.000606092	0.000616677	0.000268847	0.00033733	0.000713475	0.00060235	0.000468206	0.00033434	0.000533112	0.000667408	0.000513022	0.000449887	0.000569058	0.000515478	0.000462556	0.000640152	0.000491876	0.000577162	0.000529078	0.000458895	0.00065257	0.000685689	0.000608405
K01736	0.000554995	0.000496335	0.000546108	0.000426622	0.00038574	0.000660178	0.000624307	0.000635427	0.000336937	0.000655784	0.000403699	0.000409067	0.000535014	0.000409595	0.000553042	0.000569816	0.000614616	0.000569478	0.00079803	0.000744759	0.000671601	0.000691656	0.000504253	0.000695477	0.00053767	0.000479189	0.000517949	0.000585905	0.000265094	0.000401733	0.000497005	0.000489165	0.000592295	0.000264302	0.000441193	0.00047474	0.000527554	0.000591041	0.00056167	0.000419018	0.000430285	0.00059006	0.000484916	0.000492247	0.000488673	0.000631498	0.000551056	0.000493538	0.000538646
K01737	0.000134205	0.000105212	0.000343349	0.000633007	0.000370799	0.000225602	0.00057624	0.000363979	0.000811948	0.000210823	0.000170294	0.000161717	0.00070833	0.000867443	0.000386566	0.00059636	0.00081267	0.000705755	0.00028433	0.000199567	0.000243227	0.000144701	0.000309944	0.00031477	0.000144857	0.000333418	0.000169171	0.000341054	0.000321651	0.000200727	0.000397774	0.000609644	0	0.000384693	0.000559289	0.000355202	0.00025155	0.000229713	4.76103e-05	0	0.000287554	0.000282849	0.000489925	0.000737243	7.14374e-05	0.000215239	0.000376192	0.000649344	0.000186052
K01738	0.00127843	0.00127886	0.00122916	0.000796297	0.00140628	0.00148174	0.000902962	0.00124499	0.00189597	0.00133808	0.00136874	0.00103093	0.00108121	0.000883849	0.00152142	0.00118345	0.000998528	0.000668088	0.00136168	0.00149046	0.00156124	0.00134126	0.0015604	0.00142727	0.0011543	0.00123409	0.00168278	0.00120805	0.000527156	0.00171551	0.00113259	0.00110901	0.00179536	0.000619322	0.000865752	0.00127666	0.00112833	0.00132134	0.00188192	0.00165178	0.00148669	0.00153893	0.0010935	0.00085169	0.00163917	0.00146941	0.00141089	0.00104212	0.00156323
K01739	0.000144849	8.64866e-05	0.000135337	2.34931e-05	0.000177042	4.60574e-05	2.1499e-05	3.21962e-05	0.000154541	1.72372e-05	0.000222168	0.000111925	3.87996e-05	2.09654e-05	2.69202e-05	1.27477e-05	4.9085e-05	0	2.31283e-05	0	7.71899e-05	6.97516e-05	0.000127465	0.000107347	0.000133546	9.01369e-05	0	4.53328e-05	0.00036057	0.000241328	7.98182e-05	0	7.18681e-05	0.000295884	0.000223042	0	0.000162315	3.03241e-05	8.85879e-05	0.000238668	8.07891e-05	3.68379e-05	7.92334e-05	6.13524e-05	0.000124519	8.60882e-05	9.96261e-05	4.61553e-05	7.08584e-05
K01740	0.0024745	0.00239373	0.00221003	0.00112124	0.00279358	0.00262917	0.00150873	0.00213072	0.0023695	0.00262609	0.00221431	0.00208818	0.00194188	0.00155162	0.00261775	0.00207557	0.00188787	0.00137973	0.00236374	0.0024307	0.00249991	0.00229248	0.00215128	0.0025334	0.0019101	0.00199415	0.00249709	0.00229213	4.972e-05	0.00276761	0.00238215	0.00198866	0.00349189	0.000196221	0.00127977	0.00228304	0.00237645	0.0025501	0.00281898	0.00340691	0.00274895	0.00264536	0.00190449	0.00132774	0.00328943	0.00285242	0.00237587	0.00211623	0.00256953
K01744	0.00013593	0.000160784	0.000152455	0.000608104	0.000376191	0.000367337	0.000555661	0.000282381	0.000156635	0.000641246	0.00014791	0.000249075	0.000365775	0.000852882	0.000232249	0.000382925	0.000638902	0.000797258	0.000402216	0.000257568	0.000114232	0.000208455	0.000217468	0.000122255	0.000101891	0.000356293	0.000208515	0.000271207	0.000317603	0.000298196	0.000228038	0.000305867	0.000134312	0.000343127	0.000424792	0.000366274	0.000174891	0.000149715	0.000234121	0.000428898	0.000174608	0.000253668	0.000518376	0.000689413	0.000355006	0.000397231	0.00023254	0.00041895	0.000188702
K01745	0.000112998	0.000127718	0.000210337	0.000728439	0.000200921	0.000180412	0.00105296	0.000498169	0.00012031	0.00024722	7.01188e-05	0.000139128	0.000630996	0.000652246	0.000255703	0.000642899	0.000771167	0.00107322	0.000465079	0.000321914	0.000292114	0.000178004	0.00018662	0.000102514	2.2552e-05	0.000314898	0.000265363	0.000426506	2.49045e-05	3.75109e-05	0.000321245	0.000533172	0.000184665	0.000246761	0.00034739	0.000424383	0.000258448	0.000152208	5.34838e-05	0	0.000255104	0.000337465	0.000593792	0.000811952	0	0	0.000286471	0.000579534	0.000108268
K01746	0	0	0	0	0	0	0	0	0	0	0	5.696e-05	0	0	0	0	0	0	0	0	0	0	0	0	0	0	0	0	0	0	0	0	0	4.7265e-06	0	0	0	0	0	0	0	0	0	0	0	0	0	0	0
K01749	0.000297018	0.000297441	0.000444901	1.0938e-05	7.8143e-05	0	6.10184e-05	0.000382687	0.000291765	7.10804e-05	0	6.97178e-05	0.000111055	1.76678e-05	0.000417554	6.85758e-05	1.3056e-05	2.96384e-05	4.98496e-05	6.84883e-05	0.000281875	0.000642699	0.000114605	0.000297869	0.00058184	0.00016666	0.000251955	0.00029546	0.000195199	0.000228996	0.000262006	9.77168e-05	7.17448e-05	0.000261461	0.000242233	0	0.000342068	0.000430586	0.000150434	0	0.000113945	0.000166697	0.000161847	5.30065e-05	0	0	9.07319e-05	6.32222e-05	8.67978e-05
K01750	0	0	0	0.000175506	0	0	0	0	0	0	4.06225e-05	0	0	0	0	1.69437e-05	0	0	0	0	0	0	0	0	0	0	0	0	4.46965e-05	0	0	0	0	0	0	0	0	0	0	0	0	0	0	5.36892e-05	0	0	0	0	0
K01751	8.86915e-05	7.30122e-05	5.75755e-05	8.56456e-05	0	0	4.01278e-05	2.09784e-05	6.35067e-05	0	0	0.000191371	2.72363e-05	0.000170712	3.66621e-05	0	0	0	0	0	5.05692e-05	0	6.35681e-05	3.7107e-05	9.22292e-05	0.00010011	0.000120223	0	0.000352238	0.000272232	0	0	0	0.00021417	0.000170818	0	0	0.000120642	0	0	0	3.68787e-05	7.03093e-05	0.000110061	0	0	5.80162e-05	0	0
K01752	0.00046999	0.000318311	0.0004637	0.000873328	0.000469543	0.000990231	0.000904606	0.000569507	0.000393908	0.000782264	0.00062613	0.000445324	0.000874476	0.000632367	0.000489649	0.000700444	0.00102023	0.000831157	0.000739898	0.000623853	0.000558996	0.000385091	0.000621157	0.000416949	0.000320391	0.000739038	0.000625391	0.000718656	0.00114333	0.000889109	0.000702363	0.000683839	0.000632894	0.000801516	0.000620022	0.000523129	0.000781489	0.000525974	0.000599966	0.000737939	0.000561903	0.000719878	0.00082227	0.000910519	0.000689303	0.000729948	0.000783481	0.000878337	0.000621892
K01753	9.28872e-05	4.61795e-05	0	0	0	0	0	0	0	0	0	1.30611e-05	0	1.70327e-05	0	0	0	0	0	0	2.04064e-05	0	3.30103e-05	0	0.000112561	6.15793e-05	0	7.75468e-05	0.000242981	0	0	0	0	0.000350012	0.000168276	0	0	0	0	0	0	6.23705e-05	0	5.3656e-05	0	0	7.67849e-05	3.10456e-05	0
K01754	0.000764333	0.00072984	0.000567489	0.000369005	0.000711881	0.000697151	0.00057367	0.000602796	0.000701748	0.000714404	0.00076253	0.000978017	0.000584949	0.000231153	0.000661992	0.000614459	0.000146444	0.000526607	0.000766025	0.000871258	0.00067629	0.000737883	0.000667414	0.000807438	0.000709371	0.000732728	0.000970189	0.000719218	0.000525825	0.000985907	0.000668958	0.000467887	0.000797057	0.00033377	0.000669441	0.000786393	0.000750966	0.000724958	0.000859807	0.00105974	0.000804498	0.000745774	0.000495683	0.000551537	0.000872699	0.000914241	0.000813525	0.000550849	0.000810653
K01755	0.00101059	0.000990827	0.000942807	0.00071519	0.00113489	0.00112831	0.00103844	0.00106131	0.00104974	0.00133839	0.00136041	0.00133147	0.00116182	0.00105665	0.00100321	0.00116404	0.00126101	0.00100669	0.00163587	0.00179027	0.00123967	0.000979222	0.00108484	0.00108017	0.00077271	0.00117284	0.00135825	0.00116439	0.000262191	0.00137521	0.00107034	0.000974583	0.00171169	0.000393961	0.000729571	0.00109126	0.00105038	0.000975021	0.00133764	0.00163621	0.00119476	0.00136025	0.00101641	0.000960424	0.00158432	0.00164968	0.0012506	0.00123551	0.00134537
K01756	0.00110633	0.0011229	0.00130324	0.000969272	0.00166427	0.00181599	0.00107951	0.00110131	0.0012119	0.00156503	0.00136986	0.00133807	0.00131297	0.00142786	0.00123241	0.00119434	0.00148744	0.00114982	0.00162911	0.00154471	0.00128219	0.0011274	0.00115835	0.00123522	0.000800412	0.00138821	0.00147142	0.00122603	0.000429986	0.00141419	0.00129864	0.00123142	0.00201392	0.000440911	0.000751079	0.00113727	0.00104943	0.000960777	0.0015796	0.00179205	0.00130035	0.00144929	0.00121355	0.00114613	0.001941	0.00191845	0.0012893	0.00133629	0.00152732
K01758	0	0	0	0	0	0	0	0	0	0	0	0	0	0	0	0	0	0	0	0	0	0	0	0	0	0	0	0	0	4.05088e-05	0	0	0	0.000124365	0	0	0	0	0	0	0	0	0	0	0	0	0	0	0
K01759	0.000404498	0.00044984	0.000593002	0.000903947	0.00036915	0.000435843	0.000749125	0.000453983	0.000622336	0.000282348	0.000317703	0.00060777	0.000651921	0.000904378	0.00029985	0.000502289	0.00108555	0.000757776	0.000386159	0.000238284	0.00037021	0.000310042	0.000331704	0.000362795	0.000167658	0.000629318	0.000626917	0.000547492	0.000535159	0.00100399	0.000537831	0.000704685	0.00013005	0.000553677	0.000334364	0.000649329	0.00047744	0.000373449	0.000284529	0.000346081	0.000413078	0.000333704	0.000927442	0.000557953	0.000176717	0.000184992	0.000401348	0.000575918	0.000327322
K01760	4.81695e-05	0	2.7106e-05	0.000123851	0	0	1.35731e-05	0	0	0	5.30982e-05	2.30621e-05	2.25879e-05	2.19167e-05	0	0	0	0	0	0	3.1866e-05	2.85299e-05	2.90902e-05	0	9.14329e-05	7.02315e-05	0	0	0.000420318	4.33263e-05	0	0	0	0.000299621	0.000141726	0	0	0	0	0	0	0	0	4.66896e-05	0	0	2.11664e-05	0	0
K01761	0	0	9.68184e-05	0	0	0	0	1.9108e-05	5.50651e-05	5.11896e-05	0	8.67422e-05	0	0	0	0	0	0	0	0	0.000503662	0	0	2.2046e-05	8.23165e-05	0.000226893	0	0.000272492	0	0.00014332	0	0	0	0	4.59761e-05	0	0.000111491	0	0	0	0	0	0	0	0	0	0	0	6.09177e-05
K01766	0	0	0	0	0	0	0	0	0	0	0	8.22904e-06	0	1.79239e-05	0	0	0	0	0	0	0	0	0	0	5.54816e-05	1.33778e-05	0	0	0.000236481	0	0	0	0	0.000160602	0.000111983	0	0	0	0	0	0	0	0	2.95821e-05	0	0	0	0	0
K01770	0.000457529	0.00049947	0.00055307	0.000579236	0.00068555	0.000987342	0.000957684	0.00085753	0.000555065	0.000971747	0.000700944	0.000655661	0.000879271	0.000839102	0.00060035	0.000629807	0.000906924	0.000756991	0.0011396	0.00118883	0.00067421	0.000714184	0.000533368	0.000483187	0.000480165	0.000777358	0.000578757	0.000678901	0.00037155	0.00085081	0.000704925	0.000655757	0.00108409	0.000264547	0.000507082	0.000619507	0.000624182	0.000435245	0.000755136	0.00090764	0.000687536	0.000873299	0.000647073	0.000714681	0.00106709	0.00101839	0.000637992	0.000783297	0.000645058
K01771	0	0	0	0	0	0	0	0	0	0	0	0	0	7.68408e-05	0	0	8.44979e-05	0	0	0	0	0	0	0	0	0	0	0	0	0	0	0	0	2.31977e-05	0	0	0	0	0	0	0	0	0	0	0	0	0	0	0
K01772	3.91181e-05	0	0	0.000106876	0	0	1.34064e-05	0	0	0	2.63048e-05	1.3481e-05	1.75668e-05	0	0	0	0	0	0	0	3.13474e-05	0	0	0	9.1155e-05	4.72721e-05	0	0	0.00023978	2.05648e-05	0	0	0	0.000181623	0.000143788	0	0	4.35683e-05	5.16086e-05	0	0	1.5063e-05	3.61384e-05	3.64729e-05	0	0	5.90391e-05	1.79511e-05	0
K01775	0.000552942	0.000545751	0.000449308	0.000630098	0.000587218	0.000760566	0.000776833	0.000696962	0.00102038	0.000878852	0.000718555	0.000536091	0.000717735	0.000694298	0.000765892	0.000737941	0.000724057	0.000716014	0.000781002	0.000763849	0.00061042	0.000749725	0.000512664	0.000685331	0.000649844	0.000818503	0.000827833	0.000942976	0.000398873	0.000368416	0.000624996	0.000634721	0.000817739	0.000404416	0.000633823	0.00066227	0.000645185	0.000575633	0.000883999	0.000813027	0.000559322	0.000701038	0.000657061	0.000623837	0.00074793	0.000859322	0.000602591	0.000744953	0.000624579
K01776	0.000514982	0.000460677	0.000483041	0.000644375	0.000428283	0.000620765	0.000757006	0.000763417	0.000445193	0.000770857	0.00039839	0.000340968	0.000658161	0.000445162	0.00068276	0.000842379	0.000456194	0.000723427	0.000767911	0.000820523	0.000554481	0.000728191	0.000392712	0.000362871	0.000725515	0.000795419	0.000566796	0.000839463	0.000403401	0.00048353	0.000625221	0.000675005	0.000515107	0.000349873	0.000653998	0.000521712	0.000520044	0.000647821	0.000560868	0.000555112	0.000508007	0.000603665	0.000737684	0.000762112	0.000457048	0.000692426	0.000572279	0.00060966	0.000504819
K01777	0	0	0	0	0	0	0	0	0	0	0	0	0	0	0	0	0	0	0	0	0	0	0	0	0	0	0	0	0	0	0	0	0	0	0	0	0	0	0	0	0	0	0	0	0	0	0	0	0
K01778	0.000421038	0.000563636	0.000569992	0.000633895	0.000502673	0.000335994	0.00060609	0.000538932	0.000355082	0.000293851	0.000461935	0.000395618	0.000448227	0.000408829	0.000530577	0.000479337	0.000327376	0.000520639	0.000397395	0.000308455	0.000427682	0.000587057	0.000383358	0.000321662	0.000503956	0.000320724	0.000220268	0.000330016	0.000350537	0.000619212	0.000598224	0.000467338	0.00031262	0.00030183	0.000442254	0.000492491	0.00054494	0.000547101	0.000343722	0.00031297	0.000426373	0.000397312	0.000408932	0.000463355	0.000328948	0.000369943	0.000507484	0.000516646	0.000302458
K01779	6.31449e-05	0	8.37151e-05	0.000508757	0	0	0	0	0	0	4.16882e-05	2.90787e-05	0	0	0	0.000363498	0	0	0	0	2.37572e-05	4.13284e-05	4.48988e-05	0	8.05416e-05	0.000166201	0	0	0.000222264	0	0	0	0	0.000225732	0.000143614	0	0	0	0	0	0	0	0	0.000130513	0	0	0	0	0
K01782	0	0	0	0	0	0	0	0	0	0	0	0	0	0	0	0	0	0	0	0	0	0	0	0	7.16383e-05	0	0	0	0.000152479	0	0	0	0	0.000201709	9.91215e-05	0	0	0	0	0	0	0	0	0	0	0	0	0	0
K01783	0.000774031	0.000687359	0.000496876	0.000759375	0.000606725	0.000536625	0.00076485	0.00083057	0.000530814	0.000792912	0.000446359	0.000621388	0.000692453	0.000591518	0.000781749	0.000649232	0.000732066	0.000689076	0.000708974	0.000562646	0.000716503	0.000816582	0.000681416	0.000739703	0.000803341	0.000733228	0.000817295	0.000892162	0.00052267	0.000509937	0.000752429	0.000592718	0.000830749	0.000471265	0.000632137	0.000817545	0.000692442	0.000766425	0.00071089	0.000621915	0.000481177	0.000709571	0.000730176	0.000506786	0.000490165	0.000704047	0.000735712	0.000836456	0.000646445
K01784	0.00137183	0.00146166	0.00142716	0.00123581	0.00160613	0.00179376	0.00117899	0.00128745	0.00140929	0.00178945	0.00175245	0.00168528	0.0011822	0.00132196	0.00137379	0.00128233	0.00159809	0.00106949	0.00201926	0.00195186	0.00184359	0.00137793	0.00133283	0.0012986	0.000950096	0.00156267	0.00154955	0.00146745	0.000830653	0.00198484	0.00149545	0.00139071	0.00258709	0.000422783	0.000747682	0.00172097	0.0015618	0.00129199	0.00199034	0.00185531	0.00179631	0.00170751	0.00114477	0.000975758	0.00237751	0.0021749	0.00153355	0.00132189	0.00192389
K01785	0.000805143	0.000962917	0.000688274	0.00211307	0.000907313	0.000768267	0.00236276	0.00137384	0.000967756	0.0012784	0.00092831	0.000403743	0.00171425	0.00170519	0.00118366	0.00221206	0.00162268	0.00252936	0.00162089	0.00170383	0.00151833	0.000888381	0.000845662	0.000748822	0.000859889	0.0009858	0.00145673	0.00133673	0.000915949	0.000592606	0.00135489	0.00167139	0.00132521	0.000637515	0.00107852	0.000911065	0.00119118	0.000956768	0.000986573	0.000678828	0.000878936	0.00131432	0.00131246	0.0019241	0.0010796	0.000821649	0.00117806	0.00164105	0.000963371
K01787	6.76203e-05	5.98006e-05	7.8355e-05	0.000946306	0.000216284	0.000374851	0.000606291	0.000314682	0.000116572	0.000769854	8.09557e-05	0.000112892	0.000488631	0.000918409	0.000286226	0.000654035	0.000626668	0.00060678	0.000456868	0.000413072	0.000145043	0.000234614	0.00013709	8.52192e-05	9.08079e-06	0.000658012	0.000182521	0.000224092	0	0	0.000354699	0.000688695	0.000145816	5.18099e-05	0.000177456	0.000414625	0.00020614	0.00018455	7.23861e-05	0.000345047	0.000212889	0.000294113	0.000376379	0.000699094	0.000307325	0	0.000164629	0.00042563	0.000128974
K01788	0.000278797	0.000166745	6.98133e-05	0.000321178	8.83862e-05	9.66763e-05	3.70484e-05	5.46967e-05	9.57899e-05	6.08972e-05	0.000164873	0.000260502	6.4771e-05	0.000173433	0.000114806	9.8748e-05	2.12182e-05	5.65542e-05	6.16697e-05	4.34736e-05	0.000108926	0.000120164	0.000193212	0.000257237	0.000708949	0.000136422	0.000484857	0.00013965	0.000257824	0.000201891	0.000143507	9.78283e-05	6.49922e-05	0.000199732	9.68488e-05	0.000107188	0.000256277	0.00049999	8.69423e-05	0	0.000279892	0.000164433	0.00013579	0.000135638	9.8599e-05	0	0.000288962	0.000114855	0.000218518
K01790	0.00116997	0.00121415	0.00105206	0.0010578	0.000899359	0.000770625	0.00106958	0.000552237	0.000731846	0.00181473	0.00197445	0.000977837	0.000962514	0.00123074	0.00128234	0.00165815	0.000953066	0.00107881	0.00320018	0.00398471	0.00147696	0.00113783	0.00143793	0.00124871	0.000635747	0.000993298	0.00124564	0.00171034	0.000136159	0.00164536	0.00136785	0.00127261	0.00215091	0.000361411	0.000631622	0.0011399	0.00120083	0.000842598	0.00260924	0.00255019	0.00157282	0.00292092	0.00112603	0.00149302	0.00235753	0.0022866	0.00123687	0.000883012	0.0028638
K01791	0.000474651	0.000672955	0.000704905	0.00098793	0.000599477	0.00106975	0.000977555	0.000542481	0.000514024	0.00148071	0.000489256	0.000369251	0.000677863	0.00188808	0.000532381	0.00099051	0.00246747	0.00123137	0.000788844	0.000634968	0.000978128	0.000272809	0.000659414	0.000320321	0.000292801	0.000504713	0.000533612	0.000939411	0.00047309	0.000488723	0.000697876	0.000587527	0.000642599	0.000439145	0.000775584	0.000754791	0.0004806	0.000258985	0.000493025	0.000790942	0.00107366	0.00132216	0.0010927	0.000780386	0.00108706	0.00154504	0.000540057	0.000715287	0.000920186
K01792	0	0	0	0	0	0	0	0	2.97377e-05	0	0	1.5781e-05	0	1.3985e-05	0	0	0	0	0	0	3.36489e-05	0	3.54372e-05	0	7.06525e-05	2.41617e-05	0	0	0.00014872	3.04953e-05	0	0	0	0.000185291	0.000185539	0	0	0	0	0	0	0	0	4.43273e-05	0	0	0	0	0
K01801	0	0	0	0	0	0	0	0	0	0	0	0	0	0	0	0	0	0	0	0	0	0	0	0	0	0	0	0	0	0	0	0	0	7.33498e-05	0	0	0	0	0	0	0	0	0	0	0	0	0	0	0
K01802	0	4.14836e-05	0.000259166	0.00057348	0.000143986	0.00015382	0.00067311	0.000302985	8.12192e-05	0.000128073	5.96845e-05	8.10019e-05	0.000480524	0.000772551	0.000109921	0.000353166	0.000790727	0.000617367	0.000270234	0.000170845	0.000174041	0.00011124	0.000127547	5.86359e-05	0	0.000178068	0	0.000225133	0	0.000120546	0.00022437	0.000219591	9.60909e-05	7.25746e-05	0.000202772	0	0.000127997	9.89846e-05	0	0	0.000127328	0.000139328	0.000463697	0.000519976	0	0	0.000112371	0.000455719	9.3907e-05
K01803	0.00106283	0.00103826	0.000925117	0.000985835	0.00131801	0.00130832	0.00100543	0.00100461	0.00109965	0.00134497	0.00122884	0.00152864	0.00102534	0.00116868	0.00103858	0.00118359	0.00122558	0.00107108	0.00101621	0.0011928	0.00136776	0.000960344	0.001112	0.000998608	0.000904649	0.00112121	0.00116763	0.00124319	0.000497509	0.00146611	0.00119101	0.00121806	0.00163067	0.000494342	0.000762427	0.00134424	0.00116341	0.000893279	0.00162127	0.00205343	0.00125688	0.00116533	0.00106367	0.00113064	0.00160886	0.00188301	0.00117928	0.00109643	0.00125101
K01804	0.000525109	0.000619699	0.000515563	0.000615533	0.000506226	0.000405962	0.000796759	0.000461769	0.000435435	0.000882277	0.000772926	0.00132259	0.000936937	0.000731661	0.000438589	0.000900788	0.000708207	0.000776047	0.0010316	0.00110889	0.000374524	0.000724931	0.000557119	0.000354399	0.000161148	0.000792194	0.000833438	0.000612322	0.000263788	0.0012449	0.00046593	0.000609186	0.000942858	0.000361429	0.000481458	0.0011089	0.000704004	0.000763628	0.000823973	0.000809415	0.000683264	0.000649827	0.000731776	0.000535198	0.000991257	0.00100919	0.000798246	0.000925028	0.000950691
K01805	9.18867e-05	7.86869e-05	0.000262496	0.000493897	0.000203424	0.00043866	0.000689245	0.000327528	0.000124042	0.000173924	9.07798e-05	0.000203596	0.00076623	0.000735326	0.000175176	0.000446693	0.00112509	0.000728249	0.000194495	0.000153708	0.000261562	0.000150325	0.000169949	7.32195e-05	0.000124441	0.000292952	0.000293856	0.000305357	0.000360868	7.83786e-05	0.000295176	0.000506615	0.000150504	0.000378195	0.000344528	0.000255661	0.000269883	0.000170452	2.80778e-05	0	0.000164323	0.000291281	0.000543115	0.000606214	0	0	0.000189567	0.000597979	0.000147081
K01807	7.09998e-05	0	0.000191371	0.000252261	0	8.88756e-05	6.75817e-05	5.02774e-05	0	9.33677e-05	0.000120992	5.98085e-05	6.58244e-05	0.000136525	0	0.000100742	0.0001314	0	2.14876e-05	2.68262e-05	7.95701e-05	9.20157e-05	6.87299e-05	2.13999e-05	0.000120677	0.000193877	0	7.04823e-05	0.000417114	7.96471e-05	0.000110436	0	0	0.000340299	0.000152534	0	0	0	5.5594e-05	0	0	4.86573e-05	6.6836e-05	0.000112826	0	0	0.000101607	5.23002e-05	4.95997e-05
K01808	0.000515239	0.000493717	0.00059571	0.000466883	0.000592559	0.000619127	0.000717512	0.00059575	0.000788416	0.000711813	0.000425003	0.000559697	0.00063423	0.00061155	0.000704682	0.00067036	0.000713563	0.000626585	0.000612674	0.000543491	0.000709498	0.000568172	0.000639372	0.000668422	0.000520074	0.000644566	0.000542838	0.000595011	0.000230502	0.000600408	0.000644799	0.000711866	0.000622013	0.000277805	0.000437145	0.000627739	0.000627336	0.000594798	0.000460458	0.000607665	0.000581271	0.000679347	0.000648602	0.000551408	0.000471802	0.000632127	0.000620937	0.000767669	0.000540966
K01809	0.00048272	0.000311994	0.000247515	0.000790611	0.000463992	0.000600184	0.000643764	0.000356552	0.000714127	0.000482003	0.000438297	0.000415433	0.000576044	0.000807025	0.000416595	0.000580445	0.000707011	0.000740768	0.000528481	0.000594021	0.000261582	0.000172798	0.000400788	0.000321611	0.000257946	0.000463346	0.000424752	0.000337396	0.000337586	0.000130214	0.00060635	0.000674895	0.000558146	0.000295311	0.000376007	0.00046115	0.000288822	0.000179235	0.000462783	0.000507029	0.000361917	0.0005255	0.000542188	0.000662825	0.000370905	0.000342442	0.000391903	0.00051655	0.000310426
K01810	0.00129556	0.00114013	0.00106332	0.000749785	0.00139487	0.00140282	0.000845363	0.000995998	0.00116173	0.00138995	0.00154641	0.00166612	0.000899171	0.000965274	0.00123733	0.000934882	0.00107614	0.000860126	0.00137193	0.0013347	0.00142645	0.000958134	0.00113714	0.00118757	0.000917989	0.00121793	0.00133784	0.0011494	0.000490154	0.00150665	0.00100229	0.00107535	0.0016176	0.000476279	0.000768707	0.00132197	0.00110705	0.00103771	0.00154183	0.00148208	0.00142882	0.00122882	0.000987066	0.000802811	0.00177205	0.00172054	0.00124247	0.00112152	0.00138745
K01811	0.000189804	0.000260585	0.000197139	0.00106755	0.000527795	0.000504695	0.0011543	0.000620881	0.00016794	0.000874297	0.000388506	0.000270534	0.000713113	0.00072211	0.000266552	0.00100761	0.000469958	0.0010065	0.000918774	0.000670367	0.00025285	0.000358506	0.000553082	0.000432215	0.000237863	0.000676963	0.000429594	0.000536157	0.000374484	0.000254681	0.000483202	0.000654278	0.000467025	0.000323088	0.000841004	0.000570771	0.000640327	0.000569261	0.000306683	0.00027677	0.000296326	0.000620038	0.00068257	0.00102376	0.000441376	0.000407532	0.000357382	0.00058349	0.000351
K01812	0.000366233	0.000385365	0.000281623	0.000684532	0.000547234	0.000715448	0.000881834	0.000536167	0.00032781	0.00106821	0.000584329	0.000287126	0.000704381	0.00107571	0.000415888	0.000816188	0.00145023	0.000996	0.000927194	0.00100577	0.000364246	0.000216934	0.000443983	0.000425858	0.000243738	0.000629672	0.00101034	0.000606837	0.000280765	0.000100303	0.000683315	0.000904899	0.00118078	0.000413518	0.000466994	0.000599638	0.000631031	0.000699483	0.000756936	0.000894613	0.000594588	0.00113978	0.000698951	0.000778118	0.00112194	0.00111127	0.000674345	0.000759801	0.000931263
K01813	0.000349069	0.00044583	0.000123025	0.000662095	0.000459943	0.000554745	0.00075559	0.000384609	0.000221894	0.000784413	0.000632378	0.000766332	0.000622963	0.00065113	0.000166543	0.000358171	0.000563293	0.000734662	0.000348261	0.000247804	0.000201571	0.000148799	0.000272155	0.000251713	0.000284945	0.0003978	0.000821705	0.000472944	0.000389044	6.15694e-05	0.000290406	0.000385625	0.000163351	0.000335517	0.000356698	0.000448064	0.000199847	0.000133204	0.000465323	0.000354331	0.000208303	0.000410742	0.000410424	0.000877085	0.000252793	0.000418426	0.000501257	0.000648	0.000388566
K01814	0.000525735	0.000623115	0.000798179	0.000544083	0.000408066	0.000480016	0.000622758	0.000700732	0.000718835	0.000380085	0.000508543	0.000317551	0.000626305	0.000702815	0.000696349	0.000503414	0.000939103	0.000720181	0.000503264	0.000421903	0.000638073	0.000777868	0.000585344	0.000676372	0.000606549	0.000465117	0.000516219	0.000675022	0.000138108	0.0004905	0.000543799	0.000624692	0.000347994	0.000204488	0.000509095	0.000658816	0.000580528	0.000632576	0.000443345	0.000290893	0.000564658	0.000520177	0.000703213	0.000564448	0.000294365	0.000340312	0.000481309	0.000476751	0.000389997
K01815	0.000414106	0.000407157	0.000201776	0.00105743	0.000594363	0.00100022	0.00134416	0.000754649	0.000294233	0.000696497	0.00035912	0.000283823	0.00114569	0.00147038	0.000423867	0.00109281	0.00151094	0.00177036	0.000831127	0.000761449	0.000396668	0.000222705	0.000431765	0.000322071	0.000174131	0.000835387	0.000877814	0.000667078	0.000500301	6.30974e-05	0.000811746	0.000863657	0.0007627	0.000236848	0.00061933	0.000638412	0.000673339	0.000499746	0.000492443	0.00065603	0.000551755	0.000959671	0.000934188	0.00126805	0.000652513	0.000721997	0.000828188	0.00113482	0.000832819
K01816	0	0	0	7.22435e-05	0	0	0	0	0	0	0	0	0	3.19074e-05	0	0	0	0	0	0	3.28535e-05	0	0	0	0.000182672	2.97664e-05	0	0	0.0001506	0	0	0	0	7.50275e-05	0.0001572	0	0	0	0	0	0	0	0	9.33989e-05	0	0	0	0	0
K01817	0.000245002	0.000235988	0.000248763	0.000307189	0.000183681	7.849e-05	0.000353296	0.000399161	0.000361901	0.000136278	8.29924e-05	7.22177e-05	0.000248189	0.000306056	0.000441674	0.000281055	0.000300561	0.000499229	0.000140014	0.000143001	0.000291293	0.000482852	0.000143244	0.000291644	0.000383333	0.000114273	0	0.000188136	4.1719e-05	0.000169337	0.000289623	0.00022931	9.24498e-05	3.12371e-05	0.000278609	0.000255155	0.000292018	0.000379164	0.000159584	0.000145751	0.000174663	0.000202009	0.000225558	0.000206676	0	0	0.000245838	0.000253719	7.7016e-05
K01818	0.000245115	0.000153651	0.00020891	0.000447232	0.000360451	0.000667081	0.000656155	0.000309968	0.000245051	0.000230148	0.000172516	0.000407811	0.000728771	0.000391478	0.000287382	0.000429686	0.000350035	0.000696031	0.000438737	0.000280787	0.00020319	0.000192398	0.000528634	0.000377131	0.000126171	0.000382519	0.000376437	0.000366213	0.000262362	0.000810575	0.00030701	0.000437011	0.000209705	0.000288515	0.000431262	0.000461421	0.000399042	0.000394505	8.1122e-05	0.000454448	0.000251267	0.000267853	0.000575651	0.00052425	0.000466329	0.000411949	0.000277958	0.000653868	0.000191562
K01819	5.51231e-05	0	0	0.000400268	0	9.20058e-05	0	1.27352e-05	0	0	3.30378e-05	8.27025e-05	0	8.18519e-06	0	0	0	0	0	0	3.35144e-05	0.000107222	3.8794e-05	0	1.69738e-05	9.30492e-05	0	0	0.000472424	0	0	0	0	2.53238e-05	0	0	0	1.66176e-05	0	0	0	0	3.09986e-05	0	0	0	8.48393e-05	0	0
K01821	0.000100284	3.29018e-05	0.000143392	0.000362175	0	0	8.94728e-06	0	0	3.83277e-05	0	3.25189e-05	2.336e-05	9.72295e-05	0	0.000119143	2.84183e-05	0.000243197	0	0	3.40907e-05	0	0	0	2.88966e-05	3.42454e-05	0	6.77168e-05	0.000410086	4.08499e-05	0	0.000107685	0	0.000343173	0.000154651	0	0.000118216	0	0	0	0	1.31763e-05	2.97681e-05	0.000138448	0	0	0.000104062	2.35175e-05	0
K01823	4.5986e-05	0	0.000102618	0.000100303	0	0	0	0	0.000131	0	0.000101278	6.73993e-05	1.95179e-05	1.62269e-05	0	0	0	0	0	0	4.5825e-05	0	3.29564e-05	0	0.000111157	8.23625e-05	0	0	0.000375212	3.41319e-05	0	0	0	0.000280744	0.000165934	0	0	0	7.03102e-05	0	0	0	5.90383e-05	0.000254248	0	0	9.28461e-05	3.71493e-05	0
K01825	0	0	0	0	0	0	0	0	0	0	0	1.18174e-05	0	1.39195e-05	0	0	0	0	0	0	1.89179e-05	0	0	0	7.65846e-05	1.38584e-05	0	0	0.000166446	0	0	0	0	0.000241176	0.000118364	0	0	0	0	0	0	0	0	3.28659e-05	0	0	0	0	0
K01826	0	0	0	0	0	0	0	0	0	0	0	0	0	4.48681e-05	0	0	0	0	0	0	0	0	0	0	1.40552e-05	0	0	0	0.000164994	0	0	0	0	0.000152135	0	0	0	0	0	0	0	0	0	0	0	0	0	0	0
K01834	0.000185462	0.000161232	0.000260683	0.00122716	0.000483052	0.000212569	0.00110466	0.000626365	0.000275018	0.000358302	0.000291743	0.000180889	0.000952849	0.0011334	0.000355804	0.000930953	0.000767269	0.000540722	0.000775327	0.000407138	0.000617834	0.000257689	0.000337296	0.000252083	0.000153761	0.00045923	0.000307877	0.000509112	0.000656039	0.000147923	0.000487278	0.000603681	0.000129235	0.000379543	0.000725428	0.000442014	0.000489392	0.000268235	0.000216578	0.000159822	0.000494973	0.000483237	0.000800021	0.000601371	0.000425612	0.000354612	0.000657887	0.000978387	0.000394844
K01835	0.0012242	0.00117754	0.00122117	0.000818186	0.00132909	0.00128573	0.000812405	0.000879308	0.00225609	0.00105718	0.00141373	0.00163378	0.00100839	0.000878183	0.00144686	0.000910658	0.000979212	0.000860968	0.000784653	0.000886405	0.0011936	0.00117245	0.00115777	0.00130464	0.000865319	0.00121061	0.00139559	0.00125243	0.000357714	0.00172555	0.00123373	0.00105658	0.0012663	0.000300739	0.000756135	0.00138985	0.00134185	0.0011627	0.00114123	0.00146186	0.00124302	0.00113468	0.00101829	0.000849132	0.0011668	0.000953183	0.00123282	0.000993242	0.00103064
K01838	0	7.50138e-05	0	9.96823e-05	0	0	0	0	0	2.50453e-05	0.000407622	0.000248356	0	0	0	0	3.10165e-05	0	0	0	8.85228e-05	0	0	2.0674e-05	3.47728e-05	0	0	0	0.000275686	0	0	0	0	0.000108886	6.71815e-05	0	9.47339e-05	0	8.09203e-05	0	0	0	0	0	0	0	9.17746e-05	3.95666e-05	0
K01839	0.000530057	0.000489015	0.000313521	0.000215125	0.000256137	0.00025624	0.000127992	0.000433172	0.000269637	0.000149622	0.000362871	0.00040365	0.000178457	0.000170857	0.000409526	0.000185594	6.29076e-05	8.99122e-05	0.000193156	0.00018381	0.00038	0.000420015	0.000358635	0.000436473	0.00057624	0.000295978	0.000471937	0.000236496	0.000533516	0.000525504	0.00026921	0.000268796	8.65309e-05	0.00030538	0.000338472	0.000229524	0.000497358	0.000534948	0.000298881	0.000259885	0.000393501	0.000338708	0.000240787	0.000137404	0.000171293	0.000280403	0.000539544	0.000233526	0.000356736
K01840	0.000138708	0.000200846	0.000209113	0.000606058	0.000670091	0.00101248	0.000727072	0.00041005	0.000194304	0.00116308	0.00031758	0.000220926	0.000744541	0.000807567	0.000332889	0.00069571	0.0010605	0.00078119	0.000923115	0.00096876	0.000253623	0.000143762	0.000194284	8.11491e-05	6.18074e-05	0.000289588	0.000260955	0.000422142	0.000250147	0	0.000512902	0.000813555	0.00108107	0.000196597	0.000311434	0.000424734	0.000211885	0.000131151	0.000633797	0.00096272	0.000380516	0.000584065	0.00064929	0.00071188	0.00117004	0.00109442	0.000283249	0.000720634	0.000544466
K01841	0	0	2.23273e-05	3.71021e-05	3.71166e-05	0	0	2.23709e-05	0	0.000162563	0	0	4.96724e-05	0.000158258	0	0.000211886	0.000107068	0	2.18518e-05	0	4.72252e-05	0	0	0	0	0	0	6.37131e-05	0	0	0	0	0	5.20564e-05	9.26244e-05	0	0	0	0	0	8.9906e-05	0.000198498	0.000126134	0	0	0	0	2.495e-05	0
K01843	0	5.95905e-05	0.000102521	0.00050448	0.00015823	9.82395e-05	0.000491282	0.000209346	8.98412e-05	0.00016517	3.63337e-05	4.15934e-05	0.000368065	0.000433777	0.000140215	0.000445042	0.000247912	0.000409262	0.000277005	0.000204671	0.000179747	0.00010551	0.000209816	9.36431e-05	1.16157e-05	0.00032402	0	0.000254989	0	0	0.000188382	0.000349497	0	3.63408e-05	0.000164641	0.000257756	0.000165321	7.92623e-05	0	0	0.000192849	0.0001802	0.000350335	0.00049029	0	0	0.000179241	0.000344475	6.87881e-05
K01844	0	0	0	0	0	0	0	0	0	0	0	0	0	0	3.25326e-05	3.0726e-05	0	0	0	0	7.86779e-05	0	0	0	0	0	0	0	0	0	0	0	0	0	0	0	0	0	0	0	0	0	0	0	0	0	0	0	0
K01845	7.22228e-05	8.43332e-05	0.0002961	2.47462e-05	0.000134843	0.000111264	0.000102688	0.0001405	0.000363668	4.05511e-05	0.000197688	0.00031705	0.000115228	2.18203e-05	0.000199518	1.7705e-05	0.000668977	0.000377684	0.000146422	6.3488e-05	0.000390354	8.11511e-05	0.000185799	0.000151514	0.000133898	0.000240347	0.0002248	0.000347778	0.000220516	0.000397504	0.00019405	0	0.000105613	0.000219419	0.000219358	0.000242673	0.000200587	0.000164136	0.000135233	0	0.000102253	0.000214744	0.000113687	5.38503e-05	0.000158981	0.000202232	0.000166497	0.000152202	0.000223338
K01846	0	0	0	0	0	0	0	0	0	0	0	0	0	0	0	0	0	0	0	0	0	0	0	0	0	0	0	0	0	0	0	0	0	0.000134566	0	0	0	0	0	0	0	0	0	0	0	0	0	0	0
K01847	0.000126453	0.00021491	0.000540082	0.00110811	0.000581978	0.000888628	0.0014317	0.000706871	0.000420957	0.000493935	0.000255187	0.000366317	0.00132439	0.00154436	0.000355774	0.000961229	0.00225941	0.00165102	0.000951422	0.00057215	0.000536415	0.000251603	0.00034812	0.000161451	3.9107e-05	0.000622597	0.000591914	0.000845795	0.000181548	9.49501e-05	0.000818504	0.00113885	0.000213791	0.000316103	0.000584433	0.000656839	0.000383093	0.00016595	5.22691e-05	0	0.000486361	0.000572254	0.00120983	0.00131002	0.000361656	0.000221034	0.000397213	0.00126478	0.000329262
K01848	0	0	0	0	0	0	0	0	0	2.84936e-05	0	1.3166e-05	0	0	0	0	0	0	0.00012604	4.33845e-05	4.1947e-06	0	5.1748e-05	0	4.59123e-05	3.16975e-05	0	0	1.91728e-05	0	0	0	0	2.99743e-05	1.86202e-05	0	0	0	0	0	0	0	0	0	0	0	0	1.76539e-05	5.67797e-05
K01849	4.48635e-05	4.62462e-05	0	0	0	0	0	8.81793e-06	0	0	0	0	0	0	0	4.57242e-05	0	0	7.98718e-05	3.12817e-05	0	0	0	0	0	0	0	0	0	0	0	0	0	6.95395e-06	0	0	0	0	0	0	0	0	0	0	0	0	0	0	0
K01854	0.00151368	0.00165645	0.000839732	0.000356251	0.00135289	0.000780481	0.000546952	0.000882675	0.000842151	0.000299579	0.00171978	0.000873795	0.000707668	0.000490331	0.00119325	0.000736123	0.000751589	0.000800768	0.000529876	0.00044327	0.000913075	0.000822574	0.00126738	0.00145938	0.000542499	0.000639613	0.000801338	0.000835362	4.12833e-05	0.00129632	0.00110988	0.000847538	0.00124138	0.000281248	0.000514076	0.000812753	0.00075083	0.000562065	0.000843275	0.000829846	0.00131267	0.0013283	0.000723365	0.000518567	0.00119994	0.000985374	0.00111182	0.00081364	0.00113739
K01856	0	0	0	0	0	0	0	0	0	0	0	0	0	0	0	0	0	0	0	0	0	0	0	0	6.72363e-06	0	0	0	0	0	0	0	0	0	0	0	0	0	0	0	0	0	0	0	0	0	0	0	0
K01857	0	0	0	0	0	0	0	0	0	0	0	0	0	0	0	0	0	0	0	0	0	0	0	0	0	0	0	0	0	0	0	0	0	7.54488e-05	0	0	0	0	0	0	0	0	0	0	0	0	0	0	0
K01858	7.4541e-05	0.000259931	0.000201023	0.000492326	0.00084428	0.0013289	0.000651746	0.000353961	0.00013811	0.000993669	0.000620794	0.000189046	0.000617279	0.000636652	0.00025096	0.000969492	0.000949687	0.000764498	0.00149702	0.0018162	0.000210709	0.000119125	0.000125277	8.51079e-05	5.41053e-06	0.000264932	0.000243	0.000336202	0	4.80901e-05	0.000382687	0.000617111	0.00178262	8.58403e-05	0.000176656	0.000333135	0.000182859	8.15697e-05	0.000805191	0.00111958	0.000338649	0.000982571	0.000495564	0.000628231	0.00180754	0.00129979	0.000228629	0.000562994	0.00075437
K01866	0.00134614	0.00121137	0.00117772	0.0010719	0.00192889	0.0020333	0.00112757	0.00100822	0.00127681	0.00208947	0.00162162	0.00154967	0.00125792	0.0010237	0.00123418	0.00131627	0.00130317	0.00101707	0.00167421	0.0020045	0.00158904	0.000990948	0.0014176	0.00143152	0.000856625	0.00129314	0.00114761	0.00135159	0.000616218	0.00119996	0.00147029	0.00132061	0.00230943	0.000428286	0.000830345	0.0011633	0.00108148	0.000919961	0.00188507	0.00260153	0.00154633	0.00142017	0.00127556	0.000999662	0.00255516	0.00249411	0.00134269	0.00128395	0.00163923
K01867	0.00114375	0.00116194	0.00125133	0.000871072	0.00139339	0.00131114	0.000823963	0.00101256	0.00124132	0.000984956	0.00150334	0.00138157	0.00101756	0.000841499	0.00110822	0.000944855	0.00119202	0.000897975	0.000992359	0.00098577	0.00130034	0.00119637	0.00108493	0.00100436	0.000922563	0.00144756	0.00161408	0.00179781	0.000605651	0.00136471	0.00119334	0.000992804	0.00110759	0.00048741	0.000739142	0.00112695	0.000989393	0.000797712	0.0014354	0.00133715	0.00125241	0.00105165	0.00111928	0.000849771	0.00134556	0.00136237	0.00116678	0.0010106	0.00124638
K01868	0.00134533	0.00122185	0.00142131	0.000781052	0.00170847	0.0018391	0.000864626	0.00101582	0.00133389	0.00194788	0.00156069	0.00121674	0.00104878	0.000916087	0.00138374	0.00124919	0.00125205	0.000936598	0.00160227	0.00168485	0.00120372	0.000937883	0.00159458	0.00132648	0.000915629	0.00134761	0.00171034	0.00132902	0.000496681	0.00121814	0.00139003	0.00100849	0.00206199	0.000391198	0.00074181	0.00142554	0.00119194	0.00106477	0.0017761	0.00231635	0.0017623	0.00156393	0.00120476	0.000769493	0.0025573	0.00282304	0.00151241	0.00121748	0.0019443
K01869	0.00127834	0.00121941	0.00146112	0.000933004	0.00145571	0.00148817	0.00104341	0.00104191	0.00131685	0.0015186	0.00129871	0.00152394	0.00114287	0.000972067	0.00122674	0.00123777	0.00117102	0.00100486	0.00162132	0.00178472	0.00120626	0.000970681	0.00136564	0.00126812	0.000798667	0.00122284	0.00133448	0.00124479	0.000478125	0.00140026	0.00123478	0.00124188	0.00179674	0.000449539	0.000776114	0.00137976	0.00107162	0.00104087	0.00150202	0.00194001	0.00158009	0.00134304	0.00112401	0.000916956	0.00242572	0.00220155	0.00131679	0.00125692	0.00167706
K01870	0.00106013	0.00101343	0.00128648	0.000808127	0.00152434	0.00169868	0.000861046	0.000931639	0.00117926	0.00128759	0.00126499	0.00143739	0.00098356	0.000817494	0.00108568	0.000921727	0.00106816	0.000850237	0.00108556	0.00127665	0.00114502	0.000939593	0.00130249	0.00135066	0.000809181	0.00129566	0.00100875	0.00111812	0.000587609	0.00154627	0.00109844	0.000940143	0.0014378	0.000406629	0.000669249	0.00118624	0.000893283	0.000823842	0.00128245	0.00177484	0.0013259	0.00109317	0.00106015	0.00095767	0.00175087	0.00164317	0.000910605	0.000950415	0.00122946
K01872	0.0011747	0.00106277	0.00118067	0.000687753	0.00107257	0.00114426	0.000773603	0.00110743	0.000954913	0.00109741	0.000957961	0.00104691	0.000942754	0.000836051	0.00120178	0.00100915	0.00111872	0.000904606	0.00118176	0.00120195	0.00114952	0.00134364	0.000931599	0.00108903	0.00112415	0.000979188	0.00118007	0.00120103	0.00031556	0.00106042	0.00111012	0.000945839	0.00131501	0.000310044	0.000734269	0.00106895	0.00125709	0.00117144	0.00121304	0.00126533	0.000962631	0.00101481	0.000978433	0.000730465	0.00133407	0.00128108	0.00115324	0.00100952	0.00108802
K01873	0.00140695	0.00131281	0.00136078	0.000797323	0.00143516	0.00164525	0.000904172	0.00102867	0.00140858	0.0013719	0.00134444	0.00154892	0.00109311	0.000878369	0.00134371	0.00105383	0.00115107	0.000979787	0.00136829	0.00132115	0.00142412	0.00101643	0.00149927	0.00135286	0.000923703	0.00127976	0.00152922	0.00143339	0.00046889	0.00155704	0.00124042	0.00116377	0.00160461	0.000401276	0.000788207	0.00152166	0.00122459	0.00099493	0.00137127	0.00164878	0.00167499	0.00134164	0.00122002	0.000927822	0.00187388	0.00174718	0.00140279	0.00114091	0.00146134
K01874	0.00308529	0.00311918	0.00268551	0.00114021	0.00254605	0.00182908	0.00113614	0.00152192	0.00243514	0.00175218	0.00213174	0.00346032	0.00148918	0.0011756	0.00192801	0.00130845	0.00118597	0.00107818	0.00147937	0.00159457	0.0020903	0.00151443	0.00250931	0.00236772	0.00156184	0.00208954	0.00188491	0.00190959	0.000531684	0.00345205	0.0017509	0.00174231	0.0019726	0.000551353	0.0011785	0.0027835	0.0020669	0.00185252	0.00229914	0.00231103	0.0024122	0.001612	0.0018194	0.0011946	0.00245049	0.0026754	0.00220868	0.00162781	0.00254057
K01875	0.00177592	0.00160793	0.00179057	0.00105528	0.00233996	0.00202331	0.000874085	0.0011908	0.00161255	0.00164779	0.00196249	0.00189112	0.00118189	0.00101123	0.0016231	0.00117735	0.00124176	0.000928161	0.00135717	0.00154943	0.00205969	0.00121871	0.00206395	0.00173479	0.000989518	0.00180116	0.00188366	0.00191109	0.000657357	0.00261008	0.0013859	0.00164652	0.00199116	0.000357168	0.000892369	0.00182119	0.00149898	0.00133929	0.00184959	0.00190041	0.00219399	0.00156508	0.00151444	0.000938377	0.0023154	0.00231188	0.00158168	0.00128115	0.00209641
K01876	0.00139241	0.00153732	0.00117851	0.000814009	0.00246732	0.00184912	0.00102563	0.00115511	0.00196178	0.00157201	0.00216242	0.00224762	0.00121893	0.00116767	0.00158022	0.00113433	0.00135718	0.000946819	0.00185957	0.00189394	0.0020117	0.00129989	0.00176296	0.00202744	0.00099023	0.00184253	0.00172595	0.00181907	0.000355334	0.00161739	0.00139378	0.00107066	0.0022942	0.000381726	0.000876879	0.0017674	0.00121346	0.000925519	0.00238908	0.0028163	0.00192677	0.00171829	0.00119111	0.000864819	0.0024857	0.00275159	0.00149251	0.00140983	0.00208018
K01878	8.53067e-05	3.56069e-05	0	0.000111992	0	0	1.78123e-05	1.97304e-05	0	0	9.55444e-05	8.69248e-05	3.76213e-05	1.8225e-05	5.14284e-05	2.73226e-05	0	0	8.88375e-05	3.23118e-05	4.60798e-05	0	0	0	0.000116161	0.000110834	0	0	0.000405302	3.80785e-05	0.000110953	0	0	0.000385133	0.000135667	0	0	4.49629e-05	0.000100115	0	0	0	7.37498e-05	4.81408e-05	0.000159473	0	7.26634e-05	4.80925e-05	4.17358e-05
K01879	6.552e-05	0	0	0.000114891	0	0	0	1.22842e-05	0	0	8.29553e-05	5.65699e-05	2.19255e-05	0	0	0	0	0	4.81391e-05	0	2.92177e-05	0	0	0	0.00010182	7.51589e-05	0	0	0.000365239	2.60025e-05	0	0	0	0.00026436	8.05789e-05	0	0	0	9.01025e-05	0	0	0	0	4.27249e-05	0	0	7.84671e-05	2.46866e-05	0
K01880	0.00163792	0.00136449	0.00177591	0.000836948	0.0020867	0.00176863	0.00111353	0.00118854	0.00156045	0.00199807	0.00175512	0.00173108	0.00133943	0.00141831	0.00142347	0.00162241	0.00155232	0.00112281	0.00164058	0.00211495	0.00182295	0.00118574	0.00188765	0.00176133	0.000864076	0.00168265	0.00203754	0.00196437	0	0.00186583	0.00150064	0.00144732	0.00213264	0.00011168	0.000735208	0.00178269	0.00125977	0.00118264	0.00177109	0.00237488	0.00206299	0.00171331	0.00147694	0.00096632	0.00274703	0.00271852	0.00159889	0.00143595	0.00197606
K01881	0.00127515	0.00116858	0.00131359	0.000876474	0.00161743	0.0016796	0.00104522	0.00103588	0.00125632	0.00148298	0.00133756	0.00159247	0.00121506	0.00110249	0.00126782	0.0011032	0.00135916	0.000969009	0.00132354	0.00141537	0.00157117	0.00104858	0.00120841	0.001329	0.000872775	0.0015351	0.00126039	0.00137586	0.000458425	0.00162763	0.00116216	0.00107628	0.00165803	0.000408048	0.000810191	0.00148762	0.00112615	0.000924788	0.00147722	0.00168263	0.0014341	0.00130912	0.00123266	0.00099333	0.00211456	0.00183772	0.00136623	0.00116095	0.00141631
K01883	0.000976407	0.000876738	0.00103717	0.000747735	0.00121097	0.00131209	0.000855501	0.000889834	0.00112429	0.00149852	0.00128873	0.000903733	0.00117187	0.000790992	0.00108666	0.00116814	0.000968388	0.000788577	0.00152295	0.00173434	0.0011721	0.000699667	0.00114043	0.00100025	0.000706156	0.00111779	0.00125654	0.00125723	0.000457635	0.000956276	0.00122062	0.00103269	0.00173525	0.000396595	0.000570783	0.00107705	0.000820228	0.000874615	0.0015359	0.00204962	0.00115042	0.00149563	0.000938965	0.000852165	0.00231263	0.00207881	0.00108209	0.0010775	0.00146862
K01885	0.00113275	0.00115692	0.00113819	0.000753273	0.00156278	0.00166433	0.00101248	0.00105741	0.00102107	0.00220929	0.00141941	0.00116864	0.00107268	0.000973474	0.0012625	0.00129295	0.00111628	0.000942889	0.00178469	0.00211303	0.00125583	0.00101908	0.000997407	0.00111002	0.000842007	0.00112037	0.00156133	0.00122159	0.000209415	0.000960633	0.00128246	0.00102773	0.00254254	0.000372286	0.00071682	0.00128393	0.000972442	0.00127302	0.0020306	0.00223722	0.00131467	0.00162363	0.00116125	0.000873471	0.00237319	0.00258158	0.00131911	0.00121666	0.00168028
K01886	0.00091961	0.00115361	0.00114831	0.00062483	0.00145376	0.00128951	0.000849718	0.000914839	0.0013683	0.00167196	0.00145573	0.00131973	0.00116266	0.000870647	0.00127882	0.00116797	0.00101917	0.000849876	0.00156196	0.0017015	0.00131847	0.000914818	0.00101264	0.000999972	0.00075074	0.0012909	0.00133301	0.00142573	0.000202543	0.0014	0.00127971	0.00118715	0.00180221	0.000339711	0.000673061	0.00112067	0.000986466	0.00091667	0.00157038	0.00163081	0.00134632	0.00135391	0.00101698	0.000900063	0.00197358	0.00193596	0.00115575	0.00112068	0.00152411
K01887	0.000943808	0.00092828	0.0011186	0.00079929	0.00117438	0.00136864	0.000961831	0.000956403	0.00104825	0.00129309	0.00105828	0.000880575	0.00106441	0.000879067	0.00102375	0.00118203	0.0012523	0.000986688	0.00147789	0.00176049	0.00122745	0.000865133	0.000790994	0.000833008	0.000779279	0.000911185	0.000877795	0.00111327	0.000428123	0.000830304	0.00105029	0.00103226	0.00170226	0.000331644	0.000662683	0.000774587	0.000710447	0.000737337	0.00134913	0.00179136	0.00100122	0.00118484	0.00100628	0.000853466	0.00157406	0.00122175	0.00100014	0.00100454	0.00111457
K01889	0.00104112	0.000909063	0.000988021	0.000724554	0.00129677	0.00152541	0.000845979	0.000882131	0.00114715	0.00117972	0.00123003	0.00122745	0.00109139	0.000787563	0.00105509	0.00100117	0.00108431	0.000815396	0.00134753	0.00129095	0.00106966	0.000851764	0.00115999	0.00105874	0.000637396	0.00109844	0.00131205	0.00122056	0.000348986	0.00116427	0.00101336	0.0010254	0.00135368	0.000289391	0.000640265	0.000996678	0.000891555	0.000822408	0.00118033	0.00156089	0.00128717	0.00120344	0.00101029	0.000858718	0.00166365	0.00195508	0.00124735	0.000996334	0.00138464
K01890	0.000827333	0.000787717	0.000711948	0.00057896	0.000755767	0.000938699	0.000694317	0.000814748	0.000514866	0.000959785	0.00075762	0.00061836	0.000684558	0.00063068	0.000801772	0.00077538	0.00100392	0.000671651	0.000906152	0.000996439	0.000789099	0.000923521	0.000696297	0.000772079	0.000667047	0.00069114	0.000704225	0.000775071	0.000332384	0.00073725	0.000758705	0.000711168	0.000974184	0.00031823	0.000465088	0.000590522	0.000698327	0.000714505	0.000834024	0.0010389	0.000673515	0.000941356	0.00065142	0.000598919	0.000925948	0.000962357	0.000746019	0.000687207	0.000779768
K01892	0.000850169	0.00104059	0.000934481	0.000752402	0.00102009	0.00122095	0.00093209	0.000937613	0.000959791	0.0013009	0.00106368	0.000986453	0.000885757	0.00103158	0.000919098	0.000956833	0.00116967	0.000807621	0.00131318	0.00141658	0.0010273	0.000818782	0.000890903	0.000942311	0.000760973	0.000859015	0.000876155	0.00104506	0.000387247	0.000809908	0.0010306	0.000705458	0.00154742	0.000380095	0.00062669	0.000932225	0.000767926	0.000833005	0.00114184	0.00128436	0.000827905	0.00099026	0.000917969	0.000805529	0.00125331	0.00150859	0.000846909	0.000936266	0.000987302
K01893	0.00118992	0.00136171	0.00110416	0.000964853	0.00128202	0.00173343	0.00107538	0.00103386	0.000990456	0.00145498	0.00119655	0.00158913	0.00124142	0.00124652	0.0012524	0.00125384	0.00142061	0.00105397	0.00140202	0.00141884	0.00101774	0.00104502	0.00109906	0.00087061	0.000823385	0.00117995	0.00157155	0.00118903	0.000403381	0.00148739	0.00129186	0.00146353	0.00173885	0.00035665	0.000802909	0.00145505	0.00108212	0.00107365	0.00156946	0.0021735	0.00129655	0.0012686	0.00126139	0.00114436	0.00185163	0.00197634	0.00135959	0.00128882	0.00121877
K01894	0	0	0	0	0	0	0	0	0	0	0	0	0	0	0	0	0	0	0	0	2.54871e-05	0	0	0	5.87159e-05	0	0	0	0.000196804	0	0	0	0	0.000207098	0.000105383	0	0	0	0	0	0	0	0	3.37138e-05	0	0	0	0	0
K01895	0.000154582	0.000135637	0.000321128	0.000557218	0.000583614	0.00112256	0.000870945	0.000462604	0.000588915	0.000971258	0.000320241	0.00032836	0.000910036	0.000778405	0.000367822	0.000721796	0.00106259	0.000978961	0.000810738	0.000852871	0.000365975	0.000180219	0.00039116	0.000382695	0.000174403	0.000503124	0.000495015	0.000720431	0.000168722	5.59803e-05	0.000631264	0.000531814	0.000977412	0.000332754	0.000425674	0.000481739	0.000306061	0.000203993	0.000698035	0.000733611	0.000414873	0.000702	0.000604908	0.000707475	0.000796377	0.000865805	0.000365324	0.000763257	0.000525595
K01897	0.000565774	0.000734279	0.000972444	0.00218202	0.00147997	0.00169989	0.00260241	0.00132885	0.000762971	0.0019008	0.000746132	0.000443257	0.00205787	0.002571	0.00121372	0.00218282	0.00312774	0.00278254	0.00193405	0.00191113	0.000924613	0.00108234	0.000698997	0.000559396	0.000254456	0.00119252	0.00112421	0.00127568	0.000143669	0.000336295	0.00159367	0.00174357	0.00167007	0.000399888	0.00100721	0.00116122	0.000951052	0.000939403	0.00109737	0.0013918	0.00101229	0.00161404	0.0019249	0.00236033	0.00142301	0.0011452	0.00118444	0.00217081	0.00110609
K01902	0	0	0.000154193	0.00013337	0	0	1.86968e-05	3.86583e-05	3.83585e-05	8.0862e-05	0	2.62484e-05	2.43669e-05	0.000181576	2.48107e-05	0	2.46844e-05	0	3.72385e-05	0	2.4619e-05	8.68048e-05	0	0	0.000136965	0.000188851	0	0	0.000138778	5.07123e-05	0	0	0	0.000209248	0.000133628	0	0	0	0	0	0	0	0	8.50719e-05	0	0	2.3954e-05	4.75131e-05	5.96809e-05
K01903	0	0	0.000176675	0.000140858	0	0	0	2.26316e-05	6.81708e-05	7.82961e-05	0	2.97737e-05	3.23753e-05	0.000191071	3.35047e-05	7.95093e-05	5.81566e-05	0	4.81242e-05	0	4.48866e-05	9.67264e-05	0.00010115	0	0.000156513	0.000218271	0	0	0.000153853	6.8541e-05	0	0	0	0.000219168	0.000161699	0	0	0	0	0	0	0	5.62165e-05	8.00715e-05	0	0	2.20687e-05	3.23084e-05	4.73704e-05
K01905	0	0	3.66861e-05	0	0	0	0	0	3.17504e-05	0	0	0	0	0	0	0	0	0	0	0	0	0	0	0	0	0	0	0	0	0	0	0	0	0	0	0	0	0	0	0	0	0	0	0	0	0	0	0	0
K01906	0	0	0	0	0	0	0	0	0	0	0	0	0	0	0	0	0	0	5.00698e-05	0	0	0	0	0	0	0	0	0	0	0	0	0	0	0	0	0	0	0	0	0	0	0	0	0	0	0	0	0	0
K01908	0	0	0	0	0	0	0	0	0	0	0	0	0	0	0	0	0	0	0	0	0	0	0	0	4.30479e-05	0	0	0	0.000174621	0	0	0	0	6.07332e-05	8.53734e-05	0	0	0	0	0	0	0	0	0	0	0	0	0	0
K01910	0	2.02886e-05	1.88441e-05	8.1581e-05	0	0	1.60567e-05	0	0	0	6.52479e-05	4.09778e-05	2.51392e-05	3.43563e-05	0	2.76638e-05	0	5.60795e-05	0	0	2.30064e-05	0	3.95094e-05	0	7.97344e-05	8.87619e-05	0	0	0.000295653	0	0	6.14047e-05	0	0.000405035	0.000153602	0	0	0	0	0	0	0	0	7.12933e-05	0	0	2.29864e-05	4.13918e-05	0.000114195
K01911	0	6.67187e-05	4.85814e-05	0.00041444	0.000139804	0.000200013	0.000459163	0.000231875	5.97297e-05	0.00025659	0.00022037	3.83574e-05	0.000338508	0.000344405	0.000108918	0.000410862	0.000104386	0.000419358	0.000502074	0.000465082	7.45979e-05	0.000115975	9.91741e-05	4.38713e-05	4.91215e-05	9.0157e-05	8.73517e-05	0.000141845	0.000319975	4.25266e-05	0.000141675	0.000150228	0.000403058	0.000170901	0.000245668	0	0	0.000106111	0.000128551	0.000234766	0.000114295	0.000258862	0.000163442	0.00041629	0.000228211	0	0.000150728	0.000281674	0.00016653
K01912	0.00024116	0.000248	0.000656394	0.00160065	0.000809534	0.00107885	0.00180216	0.000828495	0.000987249	0.00048153	0.000265492	0.000272515	0.00163903	0.00153564	0.000598414	0.00112781	0.00204655	0.0020803	0.000978482	0.000626845	0.000528441	0.000319231	0.00104867	0.00102144	5.6627e-05	0.000769027	0.00038014	0.000928645	0.000124668	0.000279534	0.000736	0.00094886	0.000272951	0.000365139	0.000675407	0.000814166	0.000643453	0.000433287	5.79665e-05	0	0.00075931	0.000699252	0.00123078	0.00170192	0.000303282	0.000231378	0.000507548	0.0014227	0.000424333
K01914	0.00105493	0.00107762	0.000587196	0.000793742	0.000848641	0.00103242	0.000803058	0.000872328	0.000673378	0.00118818	0.00108314	0.000919066	0.000815123	0.00103333	0.000830608	0.0008889	0.000964972	0.000906465	0.00112185	0.00131649	0.000773587	0.000931801	0.000709379	0.000679651	0.000743564	0.000754615	0.00079051	0.000789799	0.000296019	0.000833164	0.000897393	0.000905057	0.00117375	0.000388239	0.000727876	0.000871798	0.00093568	0.00104098	0.00129921	0.00148854	0.000784282	0.000942799	0.000925321	0.000885698	0.00118097	0.00156214	0.00109459	0.000874114	0.00102754
K01915	0.00198474	0.00198053	0.00174604	0.00184625	0.00237268	0.00268776	0.0020441	0.00195126	0.00196741	0.00304106	0.00250307	0.00212247	0.00201838	0.00200694	0.00217848	0.00244944	0.0025949	0.00222671	0.00296658	0.00311038	0.00212567	0.00181033	0.00182884	0.0019004	0.00135825	0.00201758	0.00189825	0.00204741	0.00061748	0.00226171	0.00219034	0.00210671	0.00372938	0.000679345	0.00148728	0.00210273	0.00167403	0.00165959	0.00292162	0.00370843	0.00242529	0.00267129	0.0020138	0.00210495	0.00359622	0.003051	0.00197995	0.00220604	0.00261473
K01916	4.47757e-05	0	0.000194052	0.000136434	0	0	0	1.94364e-05	0	0	6.64156e-05	7.15122e-05	3.31769e-05	2.13168e-05	0	0	0	0	0	0	2.16088e-05	0	0	0	9.39987e-05	8.33397e-05	0	0	0.000373526	5.07555e-05	0	0	0	0.000263152	0.000194769	0	0	0	6.71088e-05	0	0	0	0	5.667e-05	0	0	6.37573e-05	3.1409e-05	3.85612e-05
K01918	0.000295015	0.00040503	0.000597129	0.000552493	0.000675439	0.000751529	0.000512062	0.000547469	0.000659987	0.000891549	0.000682723	0.00081002	0.000489317	0.00070939	0.000651514	0.000553189	0.000776924	0.000502122	0.00068505	0.000715462	0.000618809	0.000610006	0.000410366	0.000349033	0.000602977	0.000514478	0.000423408	0.000333919	0.000185936	0.000572086	0.000493665	0.000469317	0.00104638	0.000272597	0.000359427	0.000610616	0.000602853	0.000597502	0.000742519	0.000813548	0.000577159	0.000659635	0.000632927	0.000404365	0.00117824	0.00103633	0.000388698	0.000542069	0.000541834
K01919	9.18015e-05	0	7.40056e-05	0.000134929	0	0	1.74213e-05	1.76615e-05	0	0	9.53519e-05	8.11414e-05	3.48615e-05	1.71593e-05	0	0	0	0	0	0	3.99838e-05	3.1878e-05	2.71962e-05	0	0.000115287	6.91494e-05	0	0	0.000483597	7.17794e-05	0	0	0	0.000337688	0.000159155	0	0	6.21388e-05	6.84617e-05	0	0	0	3.48449e-05	4.14579e-05	0	0	0.000112275	2.75004e-05	0
K01920	0	0	0	0	0	0	0	0	0	0	0	1.81956e-05	0	0	0	0	0	0	0	0	0	0	0	0	9.15667e-05	0	0	0	0.000169192	0	0	0	0	0.00025555	0.00011061	0	0	0	0	0	0	0	0	3.86687e-05	0	0	0	0	0
K01921	0.000682626	0.00081677	0.000524311	0.000683575	0.000888075	0.00107276	0.000717584	0.000759984	0.000554341	0.00134333	0.000866112	0.000742876	0.000631322	0.000593953	0.000817935	0.000936694	0.000758607	0.00062423	0.00107845	0.00124525	0.000686486	0.000723067	0.000699162	0.000748792	0.000864133	0.000731981	0.000812502	0.000909691	0.000646423	0.000609885	0.000893652	0.00065844	0.00186356	0.00058554	0.000693905	0.000712764	0.000633678	0.000630279	0.00127355	0.00146292	0.000753279	0.0010609	0.000696239	0.000622438	0.00139999	0.00127167	0.00076175	0.000737328	0.000848424
K01923	0.00124883	0.00124643	0.00127506	0.000725755	0.00201548	0.00173904	0.000917785	0.00103816	0.00130851	0.00177107	0.00185508	0.00154968	0.00117263	0.00123714	0.00139174	0.00128329	0.00117487	0.000758805	0.00166629	0.0020004	0.00133234	0.00107125	0.00123581	0.00111394	0.000883892	0.0013461	0.00134501	0.00113866	0.000507114	0.00162275	0.00111952	0.00122876	0.00208018	0.000483071	0.000752988	0.00113897	0.00114054	0.00100763	0.00195665	0.00250097	0.00162802	0.00152967	0.00101015	0.000895144	0.00254721	0.00247124	0.0014052	0.00127947	0.00156239
K01924	0.000784639	0.000756986	0.000765037	0.000640438	0.000855168	0.000991539	0.000759879	0.000818368	0.000674641	0.00128873	0.00100194	0.000584065	0.000816351	0.000619996	0.000915526	0.00110454	0.000814028	0.000884929	0.00132723	0.00132946	0.000617165	0.00064007	0.00063441	0.00073846	0.000573354	0.000551341	0.000738672	0.000749482	0.000346865	0.000667582	0.000818371	0.000829493	0.00170959	0.00037106	0.000563891	0.000676317	0.000638532	0.000862308	0.00129808	0.00124905	0.00068045	0.00113086	0.000773027	0.000742378	0.0014189	0.00105465	0.000858798	0.000863895	0.000836991
K01925	0.000793253	0.00081822	0.001019	0.000592359	0.000844004	0.000870132	0.000753888	0.000811249	0.000829667	0.000831177	0.00086361	0.000615806	0.000835466	0.000618431	0.000888335	0.00083346	0.000941597	0.000746286	0.00105499	0.00103691	0.000793118	0.000789246	0.000592269	0.000724822	0.000701745	0.000796253	0.000751402	0.000662878	0.000303874	0.000611434	0.000906019	0.000773115	0.00118872	0.000269034	0.000538227	0.000663808	0.000766389	0.000753533	0.000891439	0.000953483	0.000775422	0.000914089	0.00076019	0.000635011	0.000949306	0.000821763	0.000709347	0.000864398	0.000766654
K01926	0.000687459	0.000679908	0.000474926	0.000770253	0.000592758	0.000411443	0.000837595	0.000729747	0.000434817	0.000411898	0.000351172	0.0004541	0.000714812	0.000836116	0.000582836	0.000608221	0.00101589	0.000753829	0.000390385	0.000314081	0.000809388	0.000720811	0.000383996	0.000414993	0.00061133	0.000693715	0.000807766	0.000576672	0.000305278	0.000198518	0.000631651	0.000666952	0.00015343	0.000110238	0.000368427	0.000625543	0.000558129	0.000747699	0.000278339	0.00022317	0.000551302	0.000637028	0.000725163	0.000667707	0.000162186	0.000238128	0.000679221	0.000781346	0.000459614
K01928	0.000786666	0.000833984	0.000664717	0.000662558	0.000913556	0.000905469	0.000848423	0.00082862	0.000780176	0.00133299	0.000967014	0.000870822	0.00083893	0.000643862	0.000844578	0.00101926	0.000747783	0.000741454	0.00122733	0.00140143	0.000843781	0.000970737	0.000531567	0.000548225	0.000703766	0.000740756	0.000826339	0.000834305	0.000386197	0.000552904	0.000875585	0.000789542	0.00146505	0.000312522	0.00056106	0.000811419	0.00086014	0.000904825	0.00135823	0.00126196	0.000786815	0.00102695	0.00074424	0.00071445	0.00128263	0.00106296	0.000772329	0.000802353	0.000867706
K01929	0.000478993	0.000550205	0.000440036	0.000607314	0.000473599	0.000412145	0.000709514	0.000692123	0.000481219	0.000503979	0.000506957	0.000420225	0.000589665	0.000499008	0.000602078	0.000625115	0.00029979	0.000541667	0.000506666	0.000556578	0.000563886	0.000638285	0.000475648	0.000747466	0.0006094	0.000506017	0.000561833	0.000607784	0.000304806	0.000493111	0.000584522	0.000465589	0.000490655	0.000245892	0.000462365	0.000483623	0.000621579	0.000576917	0.000579739	0.000475056	0.000458193	0.000624266	0.00049348	0.000586986	0.000440687	0.000372487	0.000643954	0.000671101	0.000400979
K01933	0.00109837	0.000989294	0.00122585	0.000767069	0.00136232	0.00189273	0.00103708	0.00105251	0.00105698	0.00159291	0.00143447	0.00139126	0.00106355	0.000932881	0.00122203	0.00130103	0.00136557	0.00102081	0.00169064	0.00162428	0.00135533	0.000979213	0.0012299	0.00119608	0.000762868	0.00131871	0.00126449	0.00120229	0.00037197	0.0015055	0.00105655	0.00113927	0.0018747	0.000355736	0.000729804	0.00106368	0.00100691	0.000997182	0.00163265	0.00208007	0.00119197	0.00134737	0.000985731	0.000888078	0.00197851	0.00184399	0.00134996	0.00118032	0.00158961
K01934	0.000377476	0.000277939	0.000321992	0.000476278	0.000158811	0.000143657	0.000474188	0.000547103	0.000377338	0.000259329	0.000161562	0.000170198	0.000325539	0.000403992	0.000387961	0.000428491	0.000401809	0.000374404	0.000231307	0.00025953	0.000378267	0.000878688	0.00028224	0.00042049	0.000493526	0.000414795	0.00036679	0.000383615	0.000371803	0.000117118	0.000357249	0.000401469	0.000109644	0.000258567	0.000420134	0.000257488	0.000364643	0.000598119	0.000240789	0.00021314	0.000227849	0.000348319	0.000411129	0.000433464	0	0.0001136	0.000330619	0.000362927	0.000157134
K01935	8.51361e-05	0.000125011	0.000145295	0.000535454	0.000210148	0.000162196	0.000600194	0.000290319	0.000196072	0.000152181	0.000199672	9.07767e-05	0.000567454	0.000455909	0.000128916	0.000430381	0.000486292	0.000655264	0.00038415	0.000236693	0.000201444	0.000113771	0.000223742	6.5327e-05	0.000128017	0.000156337	0.000154407	0.000215936	0.000322145	8.47209e-05	0.000263604	0.000391535	7.24057e-05	0.000444473	0.000422421	0	0.000261948	0.000145443	6.50635e-05	0	0.000108742	0.000277076	0.000394999	0.000684211	0	0	0.000170033	0.000501752	0.000136152
K01937	0.00125645	0.00118802	0.00128893	0.000708957	0.00155664	0.00160892	0.000768772	0.000980545	0.00136797	0.00129147	0.00121582	0.00114084	0.00109048	0.000745518	0.00130065	0.000990226	0.00121563	0.00085844	0.00129453	0.00145704	0.00113569	0.00110415	0.00138974	0.00133994	0.000924464	0.00119886	0.0011753	0.0010286	0.000441316	0.0011349	0.00116067	0.00110865	0.00168036	0.000379887	0.000763297	0.00122872	0.00105512	0.00101113	0.00146287	0.00151278	0.00148757	0.00121538	0.00113106	0.000891319	0.00189048	0.00172627	0.0011394	0.000966862	0.00141315
K01938	0.000933412	0.000914654	0.000966099	0.000675455	0.000979561	0.000933316	0.00064903	0.000705571	0.000941156	0.000655764	0.000790307	0.00115797	0.000794275	0.000784103	0.000812449	0.000778443	0.000820443	0.000694936	0.000740212	0.000710742	0.00103556	0.000871776	0.00105798	0.00101453	0.000675275	0.000909422	0.00134335	0.000883213	0.00017221	0.00179615	0.00081297	0.000777377	0.000717355	9.84057e-05	0.000435581	0.000986294	0.000971403	0.000997248	0.000819317	0.000623954	0.000937966	0.000871749	0.000898693	0.000687471	0.000737572	0.000868851	0.00102691	0.000772248	0.000899389
K01939	0.00160641	0.00154312	0.00136829	0.000994327	0.00194854	0.00185494	0.00115894	0.00138319	0.00119016	0.00158086	0.00136606	0.00135585	0.00139058	0.00102079	0.00155535	0.0013112	0.00133277	0.00113432	0.00139428	0.00161971	0.00149112	0.00129104	0.0013033	0.00149055	0.00124758	0.00135762	0.00150017	0.00141825	0.00058187	0.00150351	0.00161998	0.00134792	0.00199662	0.00044592	0.00088207	0.00123796	0.00147467	0.00138635	0.00150776	0.00214555	0.00166815	0.0017483	0.00117154	0.00103849	0.00188896	0.0021181	0.00157394	0.00138663	0.00174184
K01940	0.00152152	0.00139139	0.00143539	0.000869484	0.00168341	0.00192692	0.00117263	0.00119949	0.00127445	0.00189491	0.00171588	0.00176411	0.00131082	0.00131126	0.00124499	0.0014896	0.00144373	0.00123228	0.00202811	0.00221402	0.00201396	0.00110784	0.00144107	0.00154544	0.000996496	0.00160037	0.0018319	0.00149251	0.000309957	0.00214961	0.00140043	0.00141263	0.00229284	0.000463731	0.000935259	0.00169741	0.00154903	0.00131113	0.00191312	0.00277802	0.00169694	0.00159653	0.00135842	0.00120721	0.00237139	0.00210723	0.00152684	0.00145118	0.00210615
K01941	0	0	0	0	0	0	0	0	0	0	0.000133408	0	0	0	0	0	3.00278e-05	0	0	0	0	0	0	0	0	0	0	0	0	0	0	0	0	6.72827e-05	0	0	0.000151134	0	0	0	0	0	0	0	0	0	0	0	0
K01945	0.000994651	0.0010609	0.00106265	0.000745141	0.00132181	0.00119371	0.000855544	0.00106062	0.00095916	0.00103588	0.00110995	0.00137374	0.00112353	0.000701001	0.00107375	0.000966946	0.000670946	0.000759557	0.001066	0.000998823	0.00114921	0.00106243	0.000882467	0.00112536	0.000822358	0.00115175	0.00121857	0.00108706	0.000303969	0.00140004	0.000988358	0.000885225	0.00133013	0.000370714	0.000753376	0.00111726	0.000970528	0.00102747	0.00122459	0.00163526	0.0010653	0.00107354	0.000940895	0.000696196	0.00124191	0.00127363	0.00124119	0.00109356	0.00114867
K01950	0.000614309	0.000637707	0.000524446	0.000487722	0.000694385	0.0007334	0.000649687	0.000919566	0.000842847	0.000844306	0.000697665	0.000573369	0.000645358	0.000565314	0.000809196	0.000740706	0.000723583	0.000671042	0.000938304	0.00104131	0.000907144	0.000803484	0.000661139	0.000884978	0.00088089	0.000609952	0.000677997	0.000721454	0	0.000669704	0.000718439	0.000676075	0.000870904	5.99037e-05	0.000412719	0.000604147	0.000621695	0.000597992	0.000807494	0.000705941	0.000683713	0.000647539	0.000642431	0.000569257	0.000890928	0.000860454	0.000558675	0.000664326	0.00071478
K01951	0.00116108	0.00104012	0.00109911	0.00142796	0.0017184	0.00156872	0.0014441	0.00113503	0.00106449	0.00168869	0.00151148	0.00131759	0.00120795	0.00126455	0.00119407	0.00157649	0.00144058	0.0013235	0.00209259	0.00202489	0.00131668	0.00102587	0.00136052	0.00124739	0.000807394	0.00186379	0.00120407	0.00149919	0.000557548	0.00131967	0.00136098	0.00129407	0.00195112	0.000706699	0.000756905	0.00162479	0.0011947	0.00112202	0.00165044	0.0021839	0.00153888	0.00141758	0.00134346	0.00128793	0.00209404	0.00255825	0.00130414	0.00128174	0.00174921
K01952	0.000982388	0.000896198	0.00141325	0.000928524	0.00125801	0.00135383	0.000949196	0.000885364	0.00104249	0.00132257	0.00105788	0.00117785	0.00101955	0.000788814	0.00114925	0.00102084	0.00107799	0.000850355	0.00120553	0.00132247	0.00128055	0.000919868	0.0010288	0.0010456	0.000837865	0.00125657	0.00113288	0.00137858	0.000709872	0.00131836	0.00115104	0.000913472	0.00154484	0.000409539	0.000677726	0.000961133	0.000843271	0.000855223	0.00140049	0.00181033	0.00108795	0.00114683	0.000906638	0.000811679	0.00169713	0.00186835	0.00112328	0.00102417	0.00119826
K01953	0.000741523	0.000661868	0.000697665	0.000588831	0.000558814	0.000794642	0.000660599	0.000716047	0.000665458	0.00111299	0.000733077	0.000722378	0.000722308	0.000513592	0.000909676	0.000874199	0.000712242	0.000674594	0.000967601	0.00106732	0.00108706	0.000824553	0.000663743	0.000863668	0.000762403	0.00104243	0.00113159	0.001201	0.000215336	0.0006579	0.000860462	0.000615917	0.00126318	0.000354009	0.0005579	0.0008669	0.0009461	0.000737527	0.00108423	0.00135387	0.000721085	0.000966193	0.00055477	0.000617864	0.00120802	0.00118672	0.000792525	0.000692846	0.00101463
K01955	0.00156853	0.00153032	0.00146074	0.00151265	0.0024353	0.00256433	0.00167593	0.0013373	0.00154849	0.00263606	0.00217518	0.00171258	0.00174669	0.00174761	0.00158245	0.00196004	0.00219688	0.00178381	0.00283209	0.00288223	0.00168755	0.00130287	0.00167104	0.00158034	0.000912104	0.00166908	0.00188009	0.00177912	0.000421135	0.00170074	0.00186513	0.00191257	0.00320984	0.000429718	0.000969802	0.00176764	0.00130427	0.00112568	0.00253449	0.00314396	0.00191347	0.00220329	0.00167375	0.00163577	0.00324732	0.00294519	0.00176366	0.00191659	0.00193988
K01956	0.00101063	0.00114945	0.00108796	0.000613251	0.00135788	0.00152724	0.000833664	0.000972957	0.00116928	0.00162239	0.00127209	0.00140545	0.000906346	0.000717785	0.00109835	0.00112135	0.00104843	0.000927769	0.00151611	0.0017324	0.0010582	0.00101066	0.00100432	0.00104888	0.000875383	0.000904159	0.00103316	0.00103555	0.000472144	0.0013643	0.00103546	0.000959996	0.00210365	0.000406196	0.000680481	0.0011914	0.000984745	0.00106355	0.00174593	0.00211831	0.00108144	0.00136468	0.0009396	0.000746762	0.00206956	0.00174568	0.00105973	0.00104519	0.00136111
[truncated: 3,998 more rows]
[truncated: 31 more columns]

## Sheet: Table S4
KEGG pathways differentially abundant between of the 1st and 2nd time points
[truncated: 14 more rows]

## Sheet: Table S5
Relative abundance of antibiotic resistance genes in the metagenomes
[truncated: 425 more rows]
[truncated: 31 more columns]

[truncated: 2 more sheets: Table S6, Table S7]
